# Supplementary material for: Gene expression signature predicts rate of type 1 diabetes progression
Source: eBioMedicine. 2023 May 22;92:104625. doi: 10.1016/j.ebiom.2023.104625 (PMC10277927; doi:10.1016/j.ebiom.2023.104625)
Supplement: Table S1 [file mmc1.xlsx]

## Sheet: Sheet1
Baseline characteristics of the first 100 Newly diagnosed cohort		All	w/ baseline and 1-year RNA-seq	Rapid	Slow
Age at baseline (median; years)		11.0	11.5	14.0	13.5
Sex	F	48 (48.0%)	27 (58.7%)	4 (57.1%)	4 (66.7%)
	M	52 (52.0%)	19 (41.3%)	3 (42.9&)	2 (33.3%)
Ethnicity code	Nordic (Norway, Sweden, Denmark, Finland, Iceland, Fare Islands)	8 (8.0%)	4 (8.7%)	1 (14.3%)	0 (0.0%)
	Europe (excl. nordic countries)	21 (21.0%)	6 (13.0%)	1 (14.3%)	0 (0.0%)
	White - British	5 (5.0%)	3 (6.5%)	0 (0.0%)	0 (0.0%)
	White - Any other white background	24 (24.0%)	15 (32.6%)	3 (42.9%)	3 (50%)
	Asia - including Turkey	2 (2.0%)	0 (0.0%)	0 (0.0%)	0 (0.0%)
	Asian - Any other Asian background	1 (1.0%)	0 (0.0%)	0 (0.0%)	0 (0.0%)
	Africa	1 (1.0%)	1 (2.2%)	0 (0.0%)	1 (16.7%)
	Any other ethnic group	1 (1.0%)	1 (2.2%)	1 (14.3%)	0 (0.0%)
	Not requested / Not stated	21 (21.0%)	16 (34.8%)	1 (14.3%)	2 (33.3%)
Duration of T1D at baseline (median; weeks)		4.4	4.5	4.7	3.9
Fasted C-peptide at baseline (median; pmol/L)		222.0	217.5	471.0	285.5
	Missing	1	0	0	0
Height at baseline (median; m)		1.52	1.55	1.64	1.62
	Missing	1	0	0	0
Weight at baseline (median; kg)		41.4	44.5	53.8	57.4
BMI at baseline (median; kg/m²)		17.8	17.9	20.71	21.14
	Missing	1	0	0	0
BMI SDS at baseline (median)		0.33	0.17	1.04	1.20
	Missing	1	0	0	0
AA positive at baseline	1	9 (9.0%)	3 (6.5%)	1 (14.3%)	1 (16.7%)
	2	26 (26.0%)	12 (26.1%)	2 (28.6.%)	2 (33.3%)
	3	39 (39.0%)	18 (39.1%)	3 (42.9%)	1 (16.7%)
	4	26 (26.0%)	13 (28.3%)	1 (14.3%)	2 (33.3%)
AA type at baseline	IA-2A	69 (69.0%)	36 (78.3%)	6 (85.7%)	4 (66.7%)
	GAD65A	74 (74.0%)	33 (71.7%)	4 (57.1%)	4 (66.7%)
	ZnT8A	63 (63.0%)	33 (71.7%)	6 (85.7%)	3 (50.0%)
	IAA	76 (76.0%)	31 (67.4%)	2 (28.6%)	5 (83.3)
Observation from diagnosis to date (% retention)	<6 weeks	100 (100.0%)	46 (100.0%)	7 (100.0%)	6 (100.0%)
	3 months	99 (99.0%)	45 (97.8%)	6 (85.7%)	6 (100.0%)
	6 months	100 (100.0%)	46 (100.0%)	7 (100.0%)	6 (100.0%)
	12 months	91 (91.0%)	46 (100.0%)	7 (100.0%)	6 (100.0%)
	24 months	79 (79.0%)	43 (93.5%)	7 (100.0%)	6 (100.0%)
