# Supplementary material for: Gene expression signature predicts rate of type 1 diabetes progression
Source: eBioMedicine. 2023 May 22;92:104625. doi: 10.1016/j.ebiom.2023.104625 (PMC10277927; doi:10.1016/j.ebiom.2023.104625)
Supplement: Table S3 [file mmc3.xlsx]

## Sheet: Sheet1
gene	r	p	fdr
H3C4	0.647405	1.15876e-06	0.0157105
ING1	0.614101	5.64884e-06	0.0382935
STXBP1	-0.586038	1.87639e-05	0.0465794
RAB20	0.574325	2.9985e-05	0.0465794
PPP1R3D	0.573469	3.10075e-05	0.0465794
FCGR2C	0.552886	6.76107e-05	0.0465794
GPR27	0.548326	7.98075e-05	0.0465794
SPAG16	-0.545303	8.89676e-05	0.0465794
ST8SIA1	-0.544878	9.03271e-05	0.0465794
PHTF1	0.543896	9.35464e-05	0.0465794
IGSF6	0.542715	9.7555e-05	0.0465794
RIPK2	0.540577	0.000105215	0.0465794
HLA-L	0.540386	0.000105927	0.0465794
RTN4	0.54006	0.000107146	0.0465794
RNF214	-0.539014	0.000111158	0.0465794
IL10RB	0.537142	0.000118673	0.0465794
STK3	0.536377	0.000121878	0.0465794
TLR2	0.535576	0.000125314	0.0465794
KCNJ15	0.53503	0.000127707	0.0465794
DENND3	0.533979	0.000132435	0.0465794
B4GALT5	0.532723	0.000138289	0.0465794
FCGR3B	0.531859	0.000142449	0.0465794
PLEKHG5	-0.531836	0.000142562	0.0465794
STX3	0.530991	0.000146745	0.0465794
PTTG1IP	0.529571	0.000154027	0.0465794
TRAV13-1	-0.527865	0.000163214	0.0465794
MFSD14B	0.527766	0.00016376	0.0465794
CCR1	0.527586	0.000164762	0.0465794
MCTP2	0.527457	0.000165482	0.0465794
PROK2	0.525813	0.000174914	0.0465794
FPR2	0.525691	0.000175636	0.0465794
SCARF1	0.525038	0.000179529	0.0465794
QPCT	0.524936	0.000180145	0.0465794
MXD1	0.523788	0.000187204	0.0465794
ACSL1	0.522657	0.000194403	0.0465794
SLA	0.521842	0.000199751	0.0465794
BMERB1	-0.52167	0.000200892	0.0465794
MIR3945HG	0.521614	0.000201265	0.0465794
LINC02649	0.521193	0.000204096	0.0465794
VNN2	0.521085	0.000204829	0.0465794
RNF149	0.520918	0.000205969	0.0465794
AQP9	0.519875	0.000213196	0.0465794
CSF2RA	0.519095	0.000218751	0.0465794
TLR1	0.517913	0.000227422	0.0465794
CD55	0.517639	0.000229478	0.0465794
THEM4	-0.517087	0.000233662	0.0465794
FCGR2A	0.516586	0.000237527	0.0465794
GCA	0.51657	0.000237654	0.0465794
GK3P	0.514503	0.000254206	0.0465794
SOCS3	0.514105	0.000257516	0.0465794
HCAR3	0.513641	0.000261411	0.0465794
ACSL3	0.513008	0.000266828	0.0465794
FBXL5	0.512788	0.000268731	0.0465794
CEBPB	0.512757	0.000269001	0.0465794
RAB1A	0.512401	0.000272105	0.0465794
APOBEC3A	0.51179	0.000277526	0.0465794
WDR59	-0.511783	0.00027758	0.0465794
IL18RAP	0.511752	0.000277864	0.0465794
PTEN	0.511723	0.000278119	0.0465794
IFNAR1	0.511372	0.000281285	0.0465794
TLR8	0.511142	0.000283366	0.0465794
PPP2R5A	0.510781	0.000286673	0.0465794
CLYBL	-0.510416	0.000290051	0.0465794
PRKCQ	-0.510368	0.000290494	0.0465794
FCGR1B	0.510222	0.000291865	0.0465794
TLR4	0.510147	0.000292563	0.0465794
IFT140	-0.509973	0.000294196	0.0465794
AK5	-0.509318	0.000300428	0.0465794
FFAR2	0.509062	0.000302896	0.0465794
PLEKHG2	-0.508757	0.000305864	0.0465794
SFT2D1	0.508382	0.000309538	0.0465794
CLEC7A	0.508156	0.000311775	0.0465794
CMTM6	0.507512	0.000318232	0.0465794
EBF1	-0.507317	0.000320215	0.0465794
PFKFB4	0.5073	0.000320386	0.0465794
ZNF200	0.507133	0.000322086	0.0465794
H3-3B	0.507056	0.000322878	0.0465794
SUSD6	0.506692	0.000326629	0.0465794
NAMPT	0.505982	0.000334056	0.0465794
CHSY1	0.505823	0.000335734	0.0465794
HCAR2	0.50568	0.000337257	0.0465794
SIGLEC9	0.505631	0.000337785	0.0465794
GK	0.505265	0.000341704	0.0465794
IL18R1	0.505089	0.000343608	0.0465794
APBA2	-0.504911	0.000345551	0.0465794
TGFA	0.50409	0.000354599	0.0465794
TCF7	-0.503744	0.000358472	0.0465794
APH1B	0.503308	0.000363412	0.0465794
LILRB3	0.502925	0.000367812	0.0465794
LPCAT2	0.502922	0.000367848	0.0465794
DRAM1	0.502897	0.000368127	0.0465794
LAT2	0.502611	0.000371446	0.0465794
C11orf80	-0.502437	0.000373477	0.0465794
CD59	0.502436	0.000373479	0.0465794
PLSCR1	0.502233	0.000375864	0.0465794
NTNG2	0.502224	0.000375964	0.0465794
PLXDC2	0.501715	0.000382002	0.0465794
EXOC6	0.501574	0.000383687	0.0465794
HSD17B11	0.501517	0.000384367	0.0465794
TRIM73	-0.501464	0.000385005	0.0465794
SLC25A44	0.500887	0.000391985	0.0465794
CEACAM3	0.500498	0.000396762	0.0465794
FCGR3A	0.50029	0.000399339	0.0465794
DGAT2	0.500201	0.000400445	0.0465794
CSF2RB	0.500102	0.00040168	0.0465794
CDC42	0.49978	0.000405712	0.0465794
F2RL1	0.499273	0.000412153	0.0465794
PLCG1	-0.499206	0.000413	0.0465794
CD300A	0.498997	0.000415691	0.0465794
GBP6	0.498884	0.000417146	0.0465794
PPP1R3B	0.498831	0.000417824	0.0465794
SLC22A4	0.498751	0.000418864	0.0465794
FRAT2	0.498445	0.000422846	0.0465794
LIMK2	0.497831	0.00043094	0.0465794
PTK7	-0.497752	0.000432	0.0465794
ST3GAL4	0.497625	0.000433696	0.0465794
MAP3K9	-0.497293	0.000438148	0.0465794
PLAUR	0.496976	0.000442452	0.0465794
ARPC5	0.496942	0.000442916	0.0465794
ITM2B	0.496851	0.00044416	0.0465794
CA4	0.496706	0.000446142	0.0465794
SLC2A3	0.496107	0.00045443	0.0465794
F11R	0.495586	0.000461745	0.0465794
LAPTM4A	0.495405	0.00046431	0.0465794
PARP2	-0.495377	0.000464711	0.0465794
PPP4R1	0.495155	0.000467874	0.0465794
NME8	0.495084	0.000468895	0.0465794
SELL	0.494969	0.000470547	0.0465794
PLXNA1	-0.494644	0.000475248	0.0465794
IFNAR2	0.494421	0.0004785	0.0465794
LRRC4	0.494409	0.000478665	0.0465794
FRAT1	0.494133	0.000482725	0.0465794
MAPK14	0.493606	0.000490537	0.0465794
NFIL3	0.493518	0.000491856	0.0465794
FCAR	0.493448	0.000492903	0.0465794
MBOAT2	0.493152	0.000497368	0.0465794
LINC00494	-0.493038	0.0004991	0.0465794
TM9SF2	0.49267	0.000504703	0.0465794
MCL1	0.492426	0.000508467	0.0465794
THEMIS2	0.492372	0.000509298	0.0465794
ASXL1	-0.492251	0.000511163	0.0465794
SERPINB1	0.492107	0.000513405	0.0465794
GPBP1L1	0.492017	0.000514806	0.0465794
KCNJ2	0.491986	0.000515296	0.0465794
SLC15A4	0.491932	0.000516132	0.0465794
TMEM161B-AS1	-0.491812	0.000518019	0.0465794
IFNGR2	0.491687	0.000519983	0.0465794
LILRA6	0.491106	0.000529195	0.0465794
ATP6V0B	0.490618	0.000537066	0.0465794
CFLAR	0.490525	0.000538575	0.0465794
DDX60L	0.49004	0.000546498	0.0465794
FPR1	0.489675	0.000552545	0.0465794
MTUS1	-0.489427	0.00055668	0.0465794
CACNA1E	0.489212	0.000560297	0.0465794
ADAM8	0.489105	0.000562098	0.0465794
ERLIN1	0.488777	0.000567653	0.0465794
LIG1	-0.488671	0.000569476	0.0465794
UBASH3A	-0.488031	0.000580492	0.0465794
C5AR2	0.487997	0.000581083	0.0465794
TNFAIP6	0.487818	0.000584211	0.0465794
TRIM25	0.487502	0.000589758	0.0465794
FAM30A	-0.487374	0.000592016	0.0465794
MPZL2	0.487327	0.000592853	0.0465794
LRG1	0.48731	0.000593165	0.0465794
RBPJ	0.487209	0.000594945	0.0465794
MCMBP	0.486702	0.000604022	0.0465794
PLIN5	0.486609	0.000605703	0.0465794
SLC16A3	0.486314	0.000611055	0.0465794
PHF10	-0.486284	0.000611604	0.0465794
PGS1	0.486221	0.000612747	0.0465794
CHST15	0.486163	0.000613805	0.0465794
RNASEL	0.48612	0.000614593	0.0465794
AP5B1	0.486052	0.000615831	0.0465794
RALB	0.486027	0.000616285	0.0465794
PTENP1	0.485859	0.000619388	0.0465794
ITGAX	0.485771	0.000620998	0.0465794
STEAP4	0.485604	0.000624095	0.0465794
TLR6	0.485576	0.000624609	0.0465794
KCNE3	0.485566	0.000624798	0.0465794
PSTPIP2	0.485433	0.000627275	0.0465794
SLC26A8	0.485362	0.000628592	0.0465794
GLIPR2	0.48529	0.000629944	0.0465794
APOBEC3B	0.485243	0.000630824	0.0465794
DEGS1	0.485173	0.000632144	0.0465794
LOC105369214	0.484966	0.000636037	0.0466129
CSF3R	0.48461	0.000642787	0.0466237
ZNF337	-0.484574	0.000643467	0.0466237
MNDA	0.484392	0.000646947	0.0466237
TNFAIP2	0.484207	0.000650501	0.0466237
CDR2	-0.483828	0.000657832	0.0466237
SYNGAP1	-0.483786	0.000658656	0.0466237
KREMEN1	0.483653	0.000661249	0.0466237
ALPK1	0.483169	0.000670767	0.0466237
EIF2D	-0.483025	0.00067362	0.0466237
SNX20	0.482922	0.000675673	0.0466237
FAM49B	0.482916	0.000675801	0.0466237
BST1	0.482258	0.000689025	0.0466237
TMEM33	0.481985	0.000694569	0.0466237
XPA	-0.481922	0.000695872	0.0466237
WSB2	0.481766	0.000699063	0.0466237
IRF1	0.481585	0.000702779	0.0466237
PARP9	0.481571	0.00070308	0.0466237
TESPA1	-0.481495	0.000704638	0.0466237
ARHGAP26	0.481421	0.000706185	0.0466237
LILRA5	0.48119	0.000710978	0.0466237
H3-5	0.481186	0.000711062	0.0466237
LRRK2	0.481149	0.000711838	0.0466237
ILF3	-0.480972	0.000715543	0.0466292
CXCL1	0.480817	0.000718801	0.0466292
GP5	-0.480532	0.000724831	0.046633
TOR1AIP2	0.480306	0.00072963	0.046633
TMEM121B	0.480174	0.000732456	0.046633
RNF13	0.479954	0.00073718	0.046633
APOL2	0.479513	0.000746735	0.046633
PTMAP9	-0.479484	0.000747372	0.046633
TMLHE	0.479419	0.000748783	0.046633
TNFRSF1A	0.479071	0.00075643	0.046633
PFKFB3	0.478973	0.00075858	0.046633
CRTC1	-0.4788	0.000762411	0.046633
IFIT2	0.478684	0.000764991	0.046633
ADM	0.47854	0.000768221	0.046633
CYB5R4	0.478389	0.000771587	0.046633
C16orf72	0.478309	0.000773393	0.046633
VPS9D1	0.478246	0.000774805	0.046633
ADGRG3	0.478081	0.000778531	0.046633
TUT7	0.477908	0.00078245	0.046633
TSEN34	0.477764	0.000785727	0.046633
TNFRSF10C	0.477477	0.000792295	0.046633
NT5C2	0.477155	0.000799742	0.046633
TMEM167B	0.476916	0.000805283	0.046633
OSM	0.476913	0.00080537	0.046633
FCGR1CP	0.476884	0.000806028	0.046633
CHMP7	-0.476771	0.000808674	0.046633
WWC3	0.476697	0.000810416	0.046633
VMP1	0.476646	0.000811607	0.046633
MBTPS1	-0.476593	0.00081285	0.046633
SIRPB1	0.476313	0.00081947	0.046633
RAB31	0.476259	0.000820752	0.046633
SECTM1	0.475634	0.000835696	0.046633
WDR4	-0.475612	0.000836204	0.046633
NADK	0.47545	0.000840137	0.046633
YIPF1	0.475049	0.000849896	0.046633
MYC	-0.474999	0.000851109	0.046633
MKNK1	0.47493	0.0008528	0.046633
SNX11	0.474838	0.00085507	0.046633
GLT1D1	0.474669	0.000859237	0.046633
REM2	0.474582	0.000861383	0.046633
SH3GLB1	0.47457	0.000861693	0.046633
MIA2	0.474502	0.000863364	0.046633
TXNRD1	0.474274	0.000869058	0.046633
SLC2A14	0.474249	0.000869661	0.046633
CTBS	0.473999	0.000875939	0.046633
CXCL16	0.47399	0.00087617	0.046633
IL6R	0.473208	0.000896027	0.046633
SIGLEC14	0.473154	0.000897406	0.046633
SIGLEC5	0.473134	0.000897932	0.046633
SLC16A5	0.473101	0.000898771	0.046633
TLR5	0.473002	0.00090133	0.046633
FAM160A2	0.472785	0.000906948	0.046633
NLRC4	0.472773	0.000907243	0.046633
HPSE	0.472679	0.000909689	0.046633
GADD45B	0.472678	0.000909712	0.046633
CGAS	0.472666	0.000910026	0.046633
PLEKHB2	0.472388	0.000917288	0.046633
MSRB1	0.472338	0.000918607	0.046633
CTSS	0.472334	0.000918691	0.046633
ZDHHC18	0.47233	0.000918811	0.046633
SDCBP	0.472216	0.000921792	0.046633
RBM47	0.471906	0.000929993	0.046873
MRVI1	0.471412	0.000943188	0.0472164
BEST1	0.47139	0.000943772	0.0472164
FGR	0.471192	0.000949093	0.0473081
RNF130	0.470532	0.000967083	0.0474069
EXOSC2	-0.470246	0.000974972	0.0474069
PSEN1	0.470174	0.000976943	0.0474069
DHRS12	0.470104	0.00097889	0.0474069
PIM3	0.46998	0.000982346	0.0474069
NRCAM	-0.469893	0.000984757	0.0474069
TMUB2	0.469857	0.000985783	0.0474069
CXCR1	0.469844	0.00098613	0.0474069
OSBPL2	0.469795	0.000987511	0.0474069
FAM225A	0.469719	0.000989627	0.0474069
SMG5	0.469643	0.000991784	0.0474069
LINC00852	-0.469598	0.000993035	0.0474069
GALT	-0.469305	0.0010013	0.0476213
HSPA6	0.468899	0.00101288	0.0476213
SLC11A1	0.46887	0.0010137	0.0476213
LAMP2	0.468744	0.00101732	0.0476213
ITPRIP	0.468433	0.0010263	0.0476213
OSTF1	0.468413	0.00102687	0.0476213
LINC01270	0.468246	0.00103172	0.0476213
MTERF4	-0.467867	0.00104281	0.0476213
MEGF9	0.467622	0.00105003	0.0476213
LOC729737	0.467241	0.00106134	0.0476213
ZNF821	-0.46717	0.00106345	0.0476213
AKIRIN2	0.467115	0.00106509	0.0476213
LINC02273	-0.466751	0.00107604	0.0476213
FAM8A1	0.466636	0.00107954	0.0476213
IFNGR1	0.466349	0.00108826	0.0476213
FOSL2	0.466291	0.00109001	0.0476213
GAB2	0.466111	0.00109556	0.0476213
NBEAL2	0.465889	0.00110239	0.0476213
TNFSF13B	0.465873	0.00110288	0.0476213
GPAT3	0.465829	0.00110424	0.0476213
BCL3	0.465752	0.00110662	0.0476213
RNF145	0.465744	0.00110685	0.0476213
MMP25	0.465726	0.00110742	0.0476213
RPUSD4	-0.465653	0.0011097	0.0476213
PHC2	0.465347	0.00111924	0.0476213
LY9	-0.465202	0.00112376	0.0476213
APMAP	0.465136	0.00112585	0.0476213
CACUL1	0.465026	0.00112932	0.0476213
HCG27	0.464893	0.00113352	0.0476213
USB1	0.464705	0.00113947	0.0476213
DCUN1D3	0.464552	0.00114436	0.0476213
PASK	-0.464529	0.00114507	0.0476213
GOLGA2P5	-0.464516	0.00114552	0.0476213
TRAV12-1	-0.464499	0.00114606	0.0476213
DDX11	-0.464077	0.00115962	0.0476213
TREML2	0.464075	0.00115967	0.0476213
SLC12A9	0.464057	0.00116025	0.0476213
MXD3	0.464029	0.00116115	0.0476213
CD6	-0.463917	0.00116477	0.0476213
PLBD1	0.463841	0.00116725	0.0476213
LOC389906	-0.463808	0.00116833	0.0476213
DYSF	0.463725	0.00117103	0.0476213
GUSBP4	-0.463603	0.00117501	0.0476213
PLB1	0.463542	0.00117701	0.0476213
NMI	0.463526	0.00117753	0.0476213
OSER1	0.463148	0.00118995	0.0476213
ARL11	0.463061	0.00119282	0.0476213
ATP6V1C1	0.463046	0.00119333	0.0476213
SERPING1	0.462955	0.00119635	0.0476213
FAM110B	0.462877	0.00119894	0.0476213
PRCP	0.462804	0.00120139	0.0476213
PLIN4	0.462466	0.00121268	0.0476213
TRAV5	-0.46241	0.00121458	0.0476213
UBE2D3	0.462364	0.00121612	0.0476213
TAP1	0.462354	0.00121645	0.0476213
BATF2	0.462272	0.00121922	0.0476213
TENT4A	-0.462261	0.00121962	0.0476213
FCGR1A	0.46216	0.00122303	0.0476213
MSL1	0.462062	0.00122635	0.0476213
BOLA3	-0.461954	0.00123002	0.0476213
C1RL	0.461931	0.00123081	0.0476213
NFAM1	0.461543	0.00124408	0.0476213
PLXNC1	0.461406	0.00124878	0.0476213
SLC25A25-AS1	-0.461384	0.00124957	0.0476213
RTN3	0.46128	0.00125314	0.0476213
IFIT3	0.461262	0.00125378	0.0476213
FLOT1	0.461166	0.00125711	0.0476213
KIAA1257	0.46109	0.00125976	0.0476213
CLEC4E	0.460993	0.00126311	0.0476213
SNX27	0.460777	0.00127065	0.0476213
NCF2	0.46071	0.00127302	0.0476213
NOD2	0.460562	0.0012782	0.0476213
IRF9	0.460487	0.00128087	0.0476213
CD27	-0.460305	0.00128729	0.0476213
UBE2A	0.460252	0.00128918	0.0476213
DDX58	0.460198	0.0012911	0.0476213
PANK2	0.460152	0.00129275	0.0476213
DGCR2	0.460015	0.00129762	0.0476213
GBP2	0.459915	0.00130118	0.0476213
RAB24	0.4599	0.00130173	0.0476213
TUBA1A	0.459814	0.0013048	0.0476213
SQOR	0.459785	0.00130584	0.0476213
IFI16	0.45974	0.00130747	0.0476213
MX2	0.459705	0.00130874	0.0476213
HRH2	0.459673	0.00130989	0.0476213
STX11	0.45963	0.00131142	0.0476213
EBF4	-0.459582	0.00131315	0.0476213
SBNO2	0.459478	0.00131691	0.0476213
WDFY3	0.459472	0.00131714	0.0476213
SPON1	-0.459438	0.00131836	0.0476213
XPO6	0.459389	0.00132015	0.0476213
LONRF1	0.459375	0.00132067	0.0476213
ZMYND15	0.459163	0.00132835	0.0477068
MIR223	0.458874	0.00133891	0.0477068
MPZL3	0.45887	0.00133908	0.0477068
P2RY13	0.458604	0.00134888	0.0477068
HNRNPH1	-0.458594	0.00134924	0.0477068
MIR378I	-0.458584	0.00134962	0.0477068
CR1	0.458527	0.00135172	0.0477068
SOD2	0.458522	0.00135192	0.0477068
TMEM140	0.458352	0.00135823	0.0477068
LOC100132287	0.458328	0.00135911	0.0477068
CXorf38	0.458257	0.00136174	0.0477068
LINC01001	0.457986	0.00137189	0.0478685
SERPINA1	0.457945	0.00137342	0.0478685
CARMIL2	-0.457832	0.00137766	0.0478932
MMP9	0.457731	0.00138148	0.047903
NCF4	0.457367	0.00139528	0.0480698
BCL6	0.45733	0.00139668	0.0480698
ETV7	0.457324	0.00139692	0.0480698
MEFV	0.457066	0.00140678	0.0482865
TNFSF10	0.456895	0.00141337	0.0483901
PGK1	0.456636	0.00142336	0.0486094
ECE1	0.456449	0.00143064	0.0486535
KIAA1324L	-0.456342	0.00143483	0.0486535
ZNF287	-0.456327	0.00143542	0.0486535
LOC100132062	0.456056	0.00144602	0.048734
SLC31A2	0.455894	0.00145242	0.048734
CCDC71L	0.455777	0.00145703	0.048734
H3P6	0.455768	0.0014574	0.048734
ARHGAP15	0.455673	0.00146116	0.048734
LDLRAP1	-0.45564	0.00146248	0.048734
GPR141	0.455628	0.00146296	0.048734
ADAMTSL4	0.45553	0.00146682	0.0487429
ATG16L2	0.455321	0.00147518	0.0489011
HTATIP2	0.455162	0.00148156	0.0489927
SUOX	0.454954	0.00148993	0.049034
FAM49A	0.454946	0.00149024	0.049034
C5AR1	0.454816	0.00149551	0.049034
ELOVL5	0.454773	0.00149728	0.049034
ZSCAN2	-0.454575	0.00150529	0.0490814
TMEM165	0.454546	0.00150648	0.0490814
JAK3	0.454355	0.00151428	0.0490814
PICALM	0.454349	0.00151454	0.0490814
KIF1B	0.454293	0.00151683	0.0490814
TBKBP1	0.453794	0.00153742	0.0495486
RELT	0.453767	0.00153857	0.0495486
LITAF	0.452939	0.0015733	0.0505469
OR2A9P	-0.452638	0.00158608	0.0506142
SP110	0.45263	0.00158645	0.0506142
TECPR2	0.452592	0.00158807	0.0506142
HOXB4	-0.452421	0.00159539	0.0506142
CEP170B	-0.452123	0.00160822	0.0506142
IGHV5-78	-0.452066	0.00161068	0.0506142
HHEX	0.451971	0.00161478	0.0506142
CHD3	-0.451968	0.00161493	0.0506142
BASP1	0.451888	0.00161838	0.0506142
CPQ	0.451796	0.00162239	0.0506142
MME	0.451776	0.00162329	0.0506142
EIF4E3	0.451744	0.00162466	0.0506142
SNX10	0.451579	0.00163187	0.0506142
ARHGAP27	0.451518	0.00163456	0.0506142
SNAP23	0.451508	0.00163497	0.0506142
PITPNM2	-0.451505	0.00163513	0.0506142
SMIM25	0.451355	0.00164173	0.0506426
PTPRE	0.451314	0.00164351	0.0506426
BRI3	0.45118	0.00164941	0.0506914
VAPA	0.451006	0.00165714	0.0506914
MPZ	0.45088	0.00166272	0.0506914
JAML	0.450828	0.00166503	0.0506914
CPD	0.450811	0.00166583	0.0506914
IL1B	0.450712	0.00167021	0.0506914
CD53	0.450689	0.00167127	0.0506914
ETS2	0.450488	0.00168025	0.0508502
HAL	0.450389	0.00168473	0.0508721
LRP10	0.450217	0.00169246	0.0509815
TP53I11	0.4501	0.00169776	0.0509815
MON1B	0.450035	0.00170074	0.0509815
ERP44	0.449976	0.0017034	0.0509815
ANXA3	0.449791	0.00171183	0.0511211
LEF1	-0.449666	0.00171754	0.0511789
RAB10	0.449132	0.00174218	0.0517055
ATP6V1B2	0.448754	0.0017598	0.0517055
PLEK	0.448672	0.00176363	0.0517055
AGTRAP	0.448665	0.00176395	0.0517055
BCL9L	-0.448652	0.00176458	0.0517055
SIRPA	0.448567	0.00176857	0.0517055
PFKFB2	0.448517	0.00177091	0.0517055
RNF19B	0.44821	0.00178542	0.0517055
IL17RA	0.448116	0.00178987	0.0517055
DOK4	0.448016	0.00179462	0.0517055
STARD5	-0.447827	0.00180367	0.0517055
NUP88	-0.447819	0.00180403	0.0517055
STAT1	0.447509	0.00181892	0.0517055
NARF	0.44745	0.00182179	0.0517055
EFCAB2	0.447274	0.00183029	0.0517055
TNFRSF1B	0.447254	0.00183126	0.0517055
LIN7A	0.447236	0.00183213	0.0517055
SLC40A1	0.447152	0.00183623	0.0517055
PAN2	-0.447118	0.00183785	0.0517055
UBXN2B	0.447006	0.00184331	0.0517055
PAXIP1-AS1	-0.446961	0.00184551	0.0517055
SIRPD	0.446926	0.00184725	0.0517055
TREM1	0.446885	0.00184922	0.0517055
VSIR	0.44687	0.00184999	0.0517055
CYTH4	0.446791	0.00185386	0.0517055
ROPN1L	0.446719	0.00185734	0.0517055
OPLAH	0.446698	0.00185839	0.0517055
IL13RA1	0.446693	0.00185865	0.0517055
LYN	0.446656	0.00186045	0.0517055
IL1R2	0.446564	0.001865	0.0517055
NPIPB5	-0.446514	0.00186747	0.0517055
ELL	0.446482	0.00186903	0.0517055
TRAV9-2	-0.446478	0.00186921	0.0517055
CD5	-0.446461	0.00187009	0.0517055
CRNKL1	0.446378	0.0018742	0.0517055
MAPRE1	0.446365	0.00187483	0.0517055
SLC8A1	0.446312	0.00187746	0.0517055
UBE2B	0.446192	0.0018834	0.0517055
RNF144B	0.446181	0.00188394	0.0517055
POLR3E	-0.446052	0.00189036	0.0517767
COP1	0.445529	0.00191664	0.0523832
ANKRD22	0.445448	0.00192071	0.0523832
DNHD1	-0.445276	0.00192943	0.0523832
FAM53C	0.445241	0.00193121	0.0523832
ALOX5	0.445205	0.00193303	0.0523832
MGAM	0.445137	0.00193653	0.0523832
FAM214B	0.445077	0.00193954	0.0523832
PAFAH1B2	0.444987	0.00194414	0.0524029
TRAV26-1	-0.444695	0.00195915	0.0525839
ZCCHC2	0.444693	0.00195925	0.0525839
DHX34	0.44463	0.00196249	0.0525839
LTB4R	0.444532	0.00196756	0.0525945
TMBIM4	0.444401	0.00197436	0.0525945
HBP1	0.444397	0.00197453	0.0525945
MAP3K5	0.444125	0.00198868	0.0528676
CD274	0.443917	0.00199958	0.0530533
KDM5D	-0.443781	0.00200673	0.0530572
DENND5A	0.443765	0.00200755	0.0530572
RNF24	0.443489	0.00202213	0.0531077
DGKA	-0.443481	0.00202252	0.0531077
HLA-E	0.443451	0.00202414	0.0531077
NFE2L2	0.443432	0.00202513	0.0531077
NCF1B	0.443315	0.00203136	0.0531683
TIMP2	0.443079	0.00204394	0.0532345
SEPTIN7P2	-0.443068	0.00204449	0.0532345
TTLL11	-0.443046	0.00204567	0.0532345
STAT5B	0.442828	0.00205738	0.0534368
RASGRP4	0.442353	0.00208306	0.0540002
SHOC2	0.442147	0.00209428	0.0541017
MRNIP	-0.442135	0.00209496	0.0541017
NDUFA10	-0.442013	0.00210163	0.054107
DHRS13	0.441985	0.00210314	0.054107
KIAA0040	0.441741	0.00211657	0.0542397
MBOAT7	0.441734	0.00211694	0.0542397
FCMR	-0.441644	0.00212191	0.0542397
TPD52L2	0.441552	0.00212698	0.0542397
DNAJC3	0.441527	0.00212841	0.0542397
NLRP6	0.441456	0.0021323	0.0542397
DUSP3	0.441312	0.00214032	0.0543273
CYSTM1	0.44125	0.00214376	0.0543273
ICAM1	0.441076	0.00215352	0.0544729
FAHD2A	-0.440665	0.0021766	0.0548832
KCNH8	-0.440624	0.00217896	0.0548832
MBOAT1	0.44057	0.00218198	0.0548832
ZHX3	-0.4405	0.00218594	0.0548832
HYAL2	0.440322	0.0021961	0.0550364
ADCY4	0.440076	0.00221015	0.0552062
IL1RN	0.440028	0.00221289	0.0552062
CHPF2	0.43997	0.00221622	0.0552062
CHD1L	-0.439844	0.00222344	0.0552062
APOL1	0.439789	0.0022266	0.0552062
MAP3K4	-0.439764	0.00222805	0.0552062
DTX3L	0.439707	0.00223138	0.0552062
HERC2P7	-0.439588	0.00223825	0.0552754
OFD1	-0.439381	0.00225023	0.0554703
MVP	0.439225	0.00225934	0.055545
DUSP6	0.439189	0.00226146	0.055545
HCK	0.438831	0.00228244	0.0557471
STARD7-AS1	-0.438813	0.00228352	0.0557471
P2RY14	0.438737	0.002288	0.0557471
IFITM2	0.438713	0.00228941	0.0557471
FFAR3	0.438699	0.00229025	0.0557471
GPLD1	-0.43856	0.00229846	0.0558469
EVI2B	0.438417	0.002307	0.0558728
CXCR2	0.438404	0.00230777	0.0558728
MYD88	0.438317	0.00231293	0.0558979
PLEKHO2	0.438096	0.00232617	0.0561177
SLC25A23	-0.43787	0.00233972	0.0562121
TRIM21	0.43783	0.00234215	0.0562121
TMEM143	-0.437807	0.00234351	0.0562121
HK3	0.437688	0.00235073	0.0562121
PABPC4	-0.437686	0.00235081	0.0562121
TRAF3IP3	-0.43744	0.00236574	0.0563802
RASSF2	0.437388	0.00236892	0.0563802
LINC01002	0.437161	0.00238277	0.0563802
B3GNT8	0.437154	0.00238322	0.0563802
BTNL8	0.437106	0.00238615	0.0563802
TSFM	-0.437078	0.0023879	0.0563802
MANSC1	0.437061	0.00238889	0.0563802
USP54	-0.436956	0.00239538	0.0563802
BMX	0.436907	0.00239837	0.0563802
L3MBTL1	-0.43689	0.00239942	0.0563802
BICDL1	-0.436773	0.00240664	0.056452
RRAGC	0.436612	0.00241659	0.0565461
RASSF3	0.436573	0.00241899	0.0565461
C11orf95	-0.436487	0.00242437	0.0565741
DANCR	-0.436344	0.00243329	0.0566194
GLTP	0.436262	0.00243836	0.0566194
RASA3	-0.436255	0.00243884	0.0566194
APOL6	0.436091	0.00244909	0.0567602
ADAR	0.43581	0.0024668	0.0570732
METRNL	0.435716	0.00247271	0.0570992
ATP6AP2	0.435659	0.00247635	0.0570992
DZANK1	-0.435495	0.00248674	0.0572414
LILRB5	0.435307	0.00249873	0.0573738
CTBP2	0.435112	0.00251118	0.0573738
TTC39C	-0.435069	0.00251392	0.0573738
RAB5IF	0.435038	0.00251592	0.0573738
DDX47	-0.434771	0.00253316	0.0573738
PPCDC	0.434738	0.00253528	0.0573738
PTGR2	-0.434738	0.00253528	0.0573738
SNN	0.43467	0.00253964	0.0573738
DGLUCY	0.43462	0.00254289	0.0573738
VIPR1	-0.434535	0.00254842	0.0573738
CEP19	0.434517	0.00254962	0.0573738
RBM19	-0.434503	0.00255047	0.0573738
THOC3	-0.434485	0.00255169	0.0573738
LOC101929331	0.43429	0.00256441	0.0573738
ITPR3	-0.434277	0.00256524	0.0573738
NUMB	0.434221	0.00256889	0.0573738
MIR22HG	0.434138	0.00257432	0.0573738
HSH2D	0.434136	0.00257444	0.0573738
ZNF566	-0.43412	0.00257553	0.0573738
MAGEH1	-0.434095	0.00257712	0.0573738
CANT1	0.433983	0.00258453	0.0574291
FAM226B	-0.433929	0.00258808	0.0574291
THOC1	-0.433565	0.00261214	0.0577825
KIR2DL4	0.433559	0.00261253	0.0577825
ST8SIA4	0.433392	0.00262365	0.0578705
HECW2-AS1	-0.433371	0.00262505	0.0578705
RAB33A	-0.433072	0.00264501	0.0581339
SLCO3A1	0.432952	0.00265308	0.0581339
LINC01176	0.432941	0.00265382	0.0581339
SLC9A8	0.432937	0.00265415	0.0581339
RILPL2	0.432856	0.00265954	0.0581582
HABP4	-0.432505	0.00268333	0.0585838
ATF6	0.432292	0.00269786	0.0586356
MTSS2	-0.432269	0.00269946	0.0586356
PELO	0.432111	0.00271026	0.0586356
GBP1P1	0.432041	0.00271505	0.0586356
ITGAM	0.431891	0.00272539	0.0586356
MSTO2P	-0.431889	0.0027255	0.0586356
SLC12A2	-0.43179	0.00273232	0.0586356
CTRL	0.431775	0.00273341	0.0586356
IMPDH1	0.431772	0.00273356	0.0586356
LTBR	0.431699	0.00273864	0.0586356
CEMIP2	0.431664	0.00274106	0.0586356
VAV3	0.431638	0.00274286	0.0586356
SLC6A6	0.43147	0.00275455	0.0586356
HMGCR	0.431427	0.00275751	0.0586356
CDC16	-0.431405	0.00275906	0.0586356
LOC643072	0.431392	0.00275994	0.0586356
LRRC25	0.431367	0.00276167	0.0586356
MCEMP1	0.431287	0.00276729	0.0586356
CARD11	-0.431279	0.00276787	0.0586356
SIRPG	-0.431153	0.00277665	0.0587185
GCSAM	-0.431096	0.00278067	0.0587185
BCORP1	-0.431037	0.00278477	0.0587185
IRF2	0.430771	0.00280355	0.0587516
CD46	0.430736	0.00280605	0.0587516
SPG21	0.430701	0.00280849	0.0587516
ALS2CL	-0.430598	0.00281576	0.0587516
CAP1	0.430502	0.00282262	0.0587516
TRIB1	0.430438	0.00282717	0.0587516
PIP4P2	0.430436	0.00282732	0.0587516
FHIT	-0.430407	0.00282935	0.0587516
SKAP2	0.430401	0.0028298	0.0587516
EFHD2	0.430302	0.00283687	0.0587516
TSG101	0.430292	0.00283755	0.0587516
PYGL	0.430281	0.00283835	0.0587516
C3orf62	0.430172	0.00284618	0.0588037
FKBP9	0.430104	0.00285099	0.0588037
DCHS1	-0.430064	0.00285387	0.0588037
RAB27A	0.42993	0.00286349	0.0589124
HLA-C	0.429869	0.0028679	0.0589135
DNMT3B	-0.42979	0.00287363	0.058942
MICAL3	-0.429659	0.00288306	0.0590461
FAS	0.429588	0.00288826	0.0590634
AATK	0.429304	0.0029089	0.0593259
C4BPA	0.429234	0.00291405	0.0593259
TAF4B	-0.429231	0.00291422	0.0593259
TRBV14	-0.429048	0.00292765	0.0595099
LILRB2	0.428826	0.002944	0.0595587
PTPRJ	0.428759	0.00294892	0.0595587
MOSPD2	0.428736	0.00295061	0.0595587
MTMR3	0.428686	0.00295432	0.0595587
TRPC4AP	0.428562	0.00296351	0.0595587
CSRNP1	0.428474	0.00297009	0.0595587
UXS1	-0.428467	0.00297056	0.0595587
NDEL1	0.428447	0.0029721	0.0595587
EIF4B	-0.428411	0.00297474	0.0595587
TCIRG1	0.428374	0.00297753	0.0595587
ALPL	0.428362	0.00297838	0.0595587
SH3BP2	0.428163	0.00299327	0.0597684
SPATA24	-0.427868	0.00301544	0.0599942
PACSIN2	0.427795	0.00302093	0.0599942
KPNB1	0.427789	0.00302137	0.0599942
JMJD6	0.427685	0.00302926	0.0599942
LACTB	0.42761	0.00303487	0.0599942
AGO4	0.427609	0.00303496	0.0599942
SPATA2L	0.427601	0.00303555	0.0599942
DOK3	0.42749	0.00304402	0.0599983
H3-3A	0.427444	0.00304752	0.0599983
JUNB	0.427424	0.00304903	0.0599983
POU6F1	-0.427361	0.00305385	0.060006
ANKRD13A	0.42727	0.00306074	0.0600542
FAM131A	0.42699	0.00308218	0.0603163
OASL	0.42698	0.00308299	0.0603163
TOR1B	0.426844	0.00309345	0.0604338
LARGE2	-0.426617	0.00311097	0.0605909
PADI2	0.426599	0.00311236	0.0605909
ATP6V0E1	0.426566	0.00311496	0.0605909
ASB8	0.426509	0.00311937	0.0605909
ACOX1	0.426434	0.00312519	0.060617
FAM157C	0.426293	0.00313613	0.0607423
SLC25A42	-0.426207	0.00314288	0.0607863
ADGRE2	0.426045	0.00315552	0.0609439
LINC00565	-0.425952	0.00316287	0.0609477
SCO2	0.42588	0.00316851	0.0609477
NRBF2	0.425819	0.00317336	0.0609477
PPIF	0.425757	0.00317819	0.0609477
EPAS1	0.425757	0.0031782	0.0609477
STX18-AS1	-0.425665	0.00318549	0.0609495
SEMA4A	0.425642	0.00318728	0.0609495
PTP4A1	0.425501	0.00319849	0.060984
SIRPB2	0.425487	0.00319955	0.060984
UBR2	0.42542	0.00320492	0.060984
TBXAS1	0.425393	0.00320708	0.060984
UBC	0.425283	0.00321581	0.0610586
RCAN3	-0.425151	0.00322636	0.0610586
CARD8-AS1	0.425134	0.00322767	0.0610586
PDLIM7	0.425118	0.00322902	0.0610586
LINC01410	0.42468	0.00326424	0.0616387
CD82	0.424526	0.0032767	0.061692
BNIP3	-0.424519	0.00327725	0.061692
RAF1	0.424476	0.00328072	0.061692
JPT1	0.424231	0.0033007	0.0619147
TSPOAP1-AS1	-0.424188	0.00330414	0.0619147
TMEM127	0.424141	0.00330803	0.0619147
CDKN2D	0.424107	0.00331083	0.0619147
YIPF4	0.423974	0.00332172	0.0620328
TOR1AIP1	0.423793	0.00333655	0.0621607
WBP1L	0.423754	0.00333981	0.0621607
HELZ2	0.423717	0.00334281	0.0621607
AFG3L1P	-0.4235	0.00336076	0.0621607
PLXDC1	-0.423486	0.0033619	0.0621607
SLC39A1	0.423466	0.00336359	0.0621607
LOC100419583	0.42346	0.00336411	0.0621607
FLVCR2	0.423307	0.00337684	0.0621607
PHC1	-0.423301	0.00337728	0.0621607
TRAFD1	0.423234	0.00338286	0.0621607
KLHL2	0.423195	0.00338618	0.0621607
VAMP3	0.423182	0.00338722	0.0621607
FAM13A-AS1	0.423171	0.00338817	0.0621607
FGL2	0.42309	0.00339488	0.0621998
CEACAM1	0.422968	0.00340517	0.0623041
OSGIN2	0.422868	0.00341351	0.0623725
SNRPD3	-0.422771	0.00342171	0.0624382
NDUFB6	0.422617	0.00343468	0.0625746
PLBD1-AS1	0.422424	0.00345105	0.0625746
EGLN1	0.422396	0.00345342	0.0625746
MAFF	0.422384	0.00345439	0.0625746
RAP1GAP2	0.422357	0.00345668	0.0625746
BACH1	0.422302	0.00346141	0.0625746
ZNF438	0.422301	0.0034615	0.0625746
TOR1A	0.422192	0.00347071	0.0625822
NQO2	0.422187	0.00347115	0.0625822
NPL	0.422079	0.00348035	0.0626252
GDE1	0.422037	0.00348396	0.0626252
NAV1	-0.421997	0.00348739	0.0626252
CD300LF	0.421838	0.00350102	0.0627613
STAT3	0.421801	0.00350423	0.0627613
RGL4	0.421707	0.00351234	0.0628237
TMEM198B	-0.421594	0.00352209	0.0628653
PSENEN	0.421552	0.00352571	0.0628653
GMPR2	0.421519	0.00352858	0.0628653
SUPT3H	-0.421322	0.00354563	0.0628811
BTN2A1	0.421282	0.00354909	0.0628811
LOC100133331	0.421276	0.00354963	0.0628811
SMYD5	-0.421252	0.00355168	0.0628811
NOTCH1	0.421241	0.00355266	0.0628811
SPPL2A	0.421173	0.00355863	0.0628841
LUCAT1	0.421034	0.00357075	0.0628841
SLC2A11	-0.421028	0.00357127	0.0628841
PLD1	0.421027	0.00357138	0.0628841
ST6GALNAC2	0.420745	0.00359604	0.0632362
CFAP58-DT	0.420656	0.00360393	0.0632928
SH3PXD2A	-0.420537	0.00361441	0.0633948
PCSK7	-0.420458	0.0036214	0.0634224
ZNF256	-0.420413	0.00362534	0.0634224
KIAA1324	0.419962	0.0036655	0.0640197
ASPRV1	0.419924	0.00366893	0.0640197
LRRN1	0.419764	0.00368331	0.064188
PSMB8-AS1	0.419679	0.00369093	0.0642064
UPF3A	-0.419628	0.00369553	0.0642064
SALL2	-0.419573	0.00370045	0.0642064
AOAH	0.41952	0.00370529	0.0642064
PARP14	0.419423	0.00371402	0.0642064
IBA57	-0.419401	0.003716	0.0642064
SMG1P7	-0.419369	0.00371892	0.0642064
PTAFR	0.419332	0.00372225	0.0642064
DHRS7	0.419161	0.00373783	0.0642453
CCDC189	0.419152	0.00373862	0.0642453
GBP5	0.419151	0.00373872	0.0642453
SIPA1L2	0.418955	0.00375659	0.0643915
CTSC	0.418891	0.00376247	0.0643915
NUDT2	-0.418845	0.00376663	0.0643915
TDRD7	0.418767	0.00377377	0.0643915
ADGRE3	0.418711	0.00377892	0.0643915
GNB4	0.418683	0.00378151	0.0643915
ETV6	0.41867	0.00378267	0.0643915
ZNF76	-0.418575	0.00379149	0.0643915
CDC42EP2	0.418491	0.00379925	0.0643915
IGLC5	-0.418464	0.00380168	0.0643915
COQ10B	0.418437	0.00380415	0.0643915
NRDC	0.418396	0.003808	0.0643915
MLKL	0.418345	0.00381274	0.0643915
PDE4DIP	-0.418334	0.00381372	0.0643915
LOC101928143	0.418186	0.00382748	0.0645435
FLOT2	0.417606	0.0038817	0.0653765
TYMP	0.41755	0.00388691	0.0653831
PEAK3	0.417355	0.00390537	0.0655338
CSNK2A2	-0.417353	0.00390554	0.0655338
GHITM	0.417133	0.00392642	0.0657818
DHRS7B	0.417095	0.00393002	0.0657818
ACTR3	0.41701	0.00393811	0.0657949
CASP1	0.416985	0.00394051	0.0657949
CCNJL	0.416858	0.00395261	0.0659158
CYBC1	0.4168	0.00395812	0.0659266
LOC100128288	-0.41656	0.00398121	0.0661725
NUCB2	-0.4165	0.00398696	0.0661725
ENTPD1	0.416454	0.00399136	0.0661725
DENND2D	-0.416443	0.00399241	0.0661725
LILRA2	0.416392	0.00399732	0.0661729
SRPK1	0.416074	0.00402814	0.0665556
UBE2D1	0.416052	0.00403025	0.0665556
ANXA2P1	0.415941	0.0040411	0.0666505
TRAV12-3	-0.415892	0.00404583	0.0666505
NUDT16P1	0.41583	0.00405191	0.0666697
CDC42SE1	0.415594	0.00407498	0.066968
REG4	-0.415451	0.00408905	0.0670134
FBXO6	0.415434	0.00409079	0.0670134
BIN3	0.415399	0.00409415	0.0670134
CD58	0.415328	0.00410119	0.0670134
PPID	0.415315	0.00410246	0.0670134
ENOSF1	-0.415155	0.00411832	0.0670201
KIF5C	-0.415151	0.00411869	0.0670201
DOCK5	0.415135	0.00412032	0.0670201
LINC00965	-0.415098	0.00412398	0.0670201
CXorf21	0.415061	0.00412759	0.0670201
GRB2	0.415006	0.0041331	0.0670294
GNAI3	0.414806	0.00415303	0.0671274
ZNF23	-0.414754	0.0041582	0.0671274
ARPC4	0.414752	0.00415845	0.0671274
CAPRIN2	-0.414743	0.00415926	0.0671274
ARFGAP3	0.414653	0.00416832	0.0671274
ATG7	0.41461	0.00417258	0.0671274
KCTD2	0.414598	0.0041738	0.0671274
GLUL	0.414501	0.00418357	0.0672047
RAB3D	0.414424	0.00419134	0.0672499
TSHZ3	0.414208	0.00421309	0.0674473
TRPM6	0.414203	0.00421359	0.0674473
SNX6	0.414038	0.00423027	0.0676344
USP3	0.413726	0.00426199	0.068009
FES	0.413709	0.00426373	0.068009
TLE3	0.41361	0.00427391	0.0680588
CMPK2	0.413504	0.00428477	0.0680588
SH2B1	-0.413488	0.0042864	0.0680588
FUT8-AS1	-0.413437	0.00429165	0.0680588
UIMC1	0.413434	0.00429195	0.0680588
IFIT5	0.413262	0.00430963	0.0682098
MAP11	0.413064	0.00433008	0.0682098
FAM102A	-0.41306	0.00433052	0.0682098
HCP5	0.413057	0.0043308	0.0682098
RPS6KA1	0.41303	0.00433361	0.0682098
LCP1	0.413021	0.00433449	0.0682098
DOK1	0.412912	0.0043458	0.0682098
RGL2	0.412903	0.00434678	0.0682098
SAV1	-0.412847	0.00435263	0.0682098
S100A11	0.412799	0.00435762	0.0682098
ACSS2	0.41276	0.00436161	0.0682098
MAGEF1	-0.412758	0.00436184	0.0682098
TMEM50A	0.412508	0.00438801	0.0685398
METAP1D	-0.412268	0.00441314	0.0687836
COCH	-0.412262	0.00441376	0.0687836
AKAP1	-0.412207	0.00441959	0.0687955
SNX9	-0.412079	0.00443312	0.0689269
LOC155060	-0.411965	0.00444517	0.0690351
ZBTB40	-0.411887	0.00445345	0.0690393
KBTBD2	0.411866	0.00445563	0.0690393
CROCCP2	-0.411782	0.00446453	0.0690983
MIR4697HG	-0.41167	0.00447652	0.069123
LINC00963	0.411669	0.00447665	0.069123
SAT1	0.411624	0.00448142	0.069123
CASZ1	0.411548	0.00448957	0.0691699
TMEM154	0.411377	0.00450778	0.0693439
IFITM3	0.411347	0.00451108	0.0693439
DEDD	0.411236	0.00452292	0.0694023
LZTS2	-0.411216	0.00452513	0.0694023
PXN	0.411036	0.00454449	0.0696205
AQP3	-0.410827	0.0045671	0.069888
PITPNA	0.410553	0.00459694	0.0701485
HSD17B13	0.41054	0.00459834	0.0701485
HNRNPA1L2	-0.410516	0.00460101	0.0701485
NIBAN1	0.410481	0.00460482	0.0701485
SYTL3	0.410414	0.00461217	0.0701816
TMBIM6	0.410227	0.00463259	0.0703528
TBC1D3L	0.410216	0.0046338	0.0703528
KAZN	0.410105	0.00464603	0.0703992
TRIB2	-0.410062	0.00465081	0.0703992
NFE2	0.409966	0.00466135	0.0703992
CEP63	0.409909	0.0046677	0.0703992
SLAMF1	-0.409878	0.0046711	0.0703992
CUEDC1	0.409821	0.00467744	0.0703992
NAIP	0.409749	0.00468538	0.0703992
TCF3	-0.40974	0.00468636	0.0703992
MAEA	0.409699	0.00469091	0.0703992
HLA-G	0.409681	0.00469296	0.0703992
CHFR	0.409647	0.00469667	0.0703992
PPP1R15A	0.409625	0.00469916	0.0703992
KIAA0319L	0.409483	0.00471497	0.0704646
ERO1A	0.40947	0.00471638	0.0704646
BAG3	-0.409415	0.00472249	0.0704646
GBP1	0.40931	0.00473426	0.0704646
105369195	0.409266	0.00473918	0.0704646
GAS7	0.409262	0.00473961	0.0704646
KIF13A	0.40926	0.00473991	0.0704646
OSCAR	0.409131	0.0047544	0.0704921
BBS2	-0.409126	0.00475486	0.0704921
BRD9	-0.409104	0.00475736	0.0704921
CEACAM4	0.408948	0.00477492	0.07061
HSDL2	0.408899	0.00478046	0.07061
TSPAN18	-0.408878	0.00478288	0.07061
OGG1	-0.408767	0.00479534	0.07061
ACBD4	-0.408757	0.00479648	0.07061
LMLN	-0.408734	0.00479915	0.07061
DAPP1	0.408709	0.00480191	0.07061
DYNLT1	0.408665	0.00480698	0.07061
ABHD2	0.408291	0.00484951	0.0711282
MOXD1	-0.408263	0.00485275	0.0711282
C18orf54	-0.408194	0.00486065	0.0711671
GALNT14	0.408044	0.00487784	0.0713211
ZBTB4	-0.40801	0.0048817	0.0713211
PSMG4	-0.40777	0.00490942	0.0715947
RAB35	0.407755	0.00491113	0.0715947
QRICH1	-0.407711	0.00491626	0.0715947
SEL1L3	-0.40757	0.00493258	0.0717552
NELFCD	-0.407424	0.00494955	0.0718132
ZNF251	-0.407395	0.00495283	0.0718132
CBS	0.40731	0.00496277	0.0718132
SAP30L	0.407285	0.0049657	0.0718132
MAT2B	0.407252	0.00496951	0.0718132
TUBA1B	0.407251	0.00496962	0.0718132
TMEM234	0.407217	0.00497364	0.0718132
CARS2	0.407161	0.00498022	0.0718318
FCGR2B	0.40702	0.00499669	0.0718472
VASP	0.407001	0.00499889	0.0718472
HERC5	0.406952	0.0050047	0.0718472
PIK3AP1	0.406946	0.0050054	0.0718472
TRGV4	-0.406906	0.00501012	0.0718472
DNAJC5	0.40688	0.00501309	0.0718472
ACSL4	0.406813	0.00502108	0.0718858
VWA8	-0.406612	0.00504474	0.071995
HLA-F	0.406607	0.00504535	0.071995
PPP2CB	0.406597	0.00504651	0.071995
BCKDHB	-0.406568	0.00504995	0.071995
BCL11B	-0.40645	0.0050639	0.0720016
LINC01278	-0.406422	0.00506732	0.0720016
SRBD1	0.406412	0.00506852	0.0720016
SORL1	0.406385	0.00507166	0.0720016
SPI1	0.406337	0.00507742	0.072008
MFSD6	-0.406282	0.00508389	0.0720244
ARFIP1	0.406138	0.00510108	0.0721679
GDAP2	0.406066	0.00510976	0.0721679
FMNL3	-0.406062	0.00511019	0.0721679
GOLGA3	-0.406019	0.00511531	0.0721679
MATN1-AS1	-0.405904	0.00512913	0.0722876
SEC14L2	-0.405786	0.00514331	0.0724095
TRAV39	-0.405705	0.00515301	0.0724095
MORC2	-0.405699	0.0051538	0.0724095
DOCK4	0.405588	0.00516713	0.0724424
TAP2	0.405584	0.00516764	0.0724424
SRA1	0.405532	0.00517397	0.0724424
CEP250	-0.405479	0.00518039	0.0724424
EXD2	-0.405438	0.00518527	0.0724424
ZBTB47	0.405414	0.0051882	0.0724424
DDX10	-0.405323	0.00519923	0.0725217
LOC100288798	-0.405175	0.00521722	0.0726979
RGS19	0.405111	0.00522511	0.0727331
IFIT1	0.404973	0.00524189	0.0727952
TRAV1-2	-0.404953	0.00524435	0.0727952
CD177	0.404942	0.00524568	0.0727952
ALOX5AP	0.404849	0.00525712	0.0728616
CREB5	0.404816	0.00526121	0.0728616
LINC00861	-0.40476	0.00526806	0.072882
RAB11FIP4	0.404545	0.00529457	0.0730689
TNFRSF13B	-0.404477	0.00530296	0.0730689
ARL1	-0.404469	0.00530392	0.0730689
HLA-J	0.404435	0.00530811	0.0730689
APEX1	-0.404432	0.00530852	0.0730689
RRP1B	-0.404325	0.00532177	0.0731168
GYG1	0.404316	0.00532278	0.0731168
MIDN	0.404149	0.00534363	0.0733289
PISD	0.404058	0.00535495	0.0733599
LINC00877	0.404044	0.00535671	0.0733599
EHBP1L1	0.403903	0.00537425	0.0734006
ZBTB9	-0.403902	0.00537432	0.0734006
TYROBP	0.40389	0.00537593	0.0734006
TXLNGY	-0.403667	0.00540383	0.0737073
FKBP1AP1	0.403556	0.00541778	0.0738148
RCBTB2	0.403485	0.00542674	0.0738148
SLC31A1	0.403453	0.00543072	0.0738148
KALRN	-0.403431	0.00543348	0.0738148
ANO8	-0.403265	0.00545454	0.0740267
SUN1	-0.403149	0.0054692	0.0741303
WDR6	-0.403118	0.00547311	0.0741303
FUT7	0.403065	0.00547996	0.074149
WHAMMP2	-0.402965	0.00549263	0.074231
CRISPLD2	0.402896	0.00550139	0.074231
DBNDD1	-0.402888	0.00550244	0.074231
GBAP1	0.402577	0.00554224	0.0746409
RASA4	-0.402565	0.00554384	0.0746409
DNTTIP1	0.402454	0.00555809	0.0747585
ST3GAL2	0.402392	0.00556601	0.0747909
SRGN	0.402318	0.00557566	0.0748463
PRRC2B	-0.402104	0.00560328	0.0749621
LPAR2	0.402095	0.00560447	0.0749621
GSEC	0.402058	0.00560931	0.0749621
SEMA4B	0.402047	0.00561068	0.0749621
PSMB9	0.402009	0.00561558	0.0749621
MTF1	0.401995	0.00561746	0.0749621
PPT1	0.401835	0.00563828	0.0751659
RXYLT1	-0.401723	0.00565286	0.0752605
N4BP1	0.401695	0.00565647	0.0752605
SEM1	-0.401602	0.00566863	0.0753483
105371405	0.401549	0.00567569	0.0753683
ANAPC1	-0.401372	0.0056989	0.0755502
CEBPD	0.401355	0.00570108	0.0755502
ARRB2	0.401317	0.00570611	0.0755502
F5	0.401183	0.00572376	0.0756894
ECHDC2	-0.401153	0.00572779	0.0756894
DDX31	-0.40106	0.00573999	0.0757769
ANKK1	-0.400716	0.00578576	0.0762817
TUFT1	0.400688	0.00578949	0.0762817
SHISA5	0.400641	0.00579577	0.0762903
VNN3	0.400575	0.00580453	0.0763015
HLA-B	0.40055	0.00580788	0.0763015
STX6	0.400311	0.00584	0.0766493
RBM23	0.400263	0.00584635	0.0766564
TMEM120A	0.400195	0.00585562	0.0766564
MMADHC	0.400148	0.00586192	0.0766564
ASAH1	0.400139	0.00586316	0.0766564
KLF6	0.400066	0.00587301	0.0766816
ADGRL1	-0.400041	0.0058764	0.0766816
CSNK1D	0.399882	0.00589779	0.0768636
LYSMD2	0.399854	0.00590168	0.0768636
PPP3R1	0.399734	0.00591796	0.0769926
E2F3	0.399697	0.00592295	0.0769926
PJA1	-0.399479	0.00595265	0.0772255
KPNA4	0.399455	0.00595593	0.0772255
LAIR2	-0.399378	0.00596654	0.0772255
BAZ1A	0.399359	0.00596911	0.0772255
SMIM10L2A	-0.399357	0.00596934	0.0772255
NUAK2	0.399236	0.005986	0.0772278
MYCBP	0.399229	0.0059869	0.0772278
SDHAP3	-0.399192	0.00599205	0.0772278
PIK3R5	0.39919	0.0059923	0.0772278
ASAP1	0.399084	0.00600696	0.0772961
NINJ1	0.399069	0.00600901	0.0772961
CIR1	0.398871	0.00603632	0.0775069
TADA2A	-0.398867	0.00603683	0.0775069
TFE3	0.398697	0.00606035	0.0777353
SPOCK2	-0.398593	0.0060749	0.0778099
SNX29P2	-0.39855	0.00608089	0.0778099
TSPYL2	-0.398487	0.00608961	0.0778099
IFI6	0.398469	0.00609208	0.0778099
TJP3	-0.398405	0.00610101	0.0778099
PELI2	0.398401	0.00610164	0.0778099
OAZ2	0.398364	0.00610679	0.0778099
ZC3H14	-0.398267	0.0061203	0.0778099
OSBPL10	-0.398243	0.00612375	0.0778099
NLRP12	0.398186	0.00613168	0.0778099
SPTLC2	0.398185	0.00613186	0.0778099
SH2D3A	-0.398115	0.00614162	0.0778099
RRAGD	0.39811	0.00614241	0.0778099
PEBP1	-0.398061	0.00614926	0.0778099
KLHL21	0.398003	0.00615732	0.0778099
ARAP1	0.39798	0.00616066	0.0778099
RSAD2	0.397957	0.00616389	0.0778099
SIRT7	0.397917	0.00616946	0.0778099
PLXNA3	-0.397854	0.00617838	0.0778498
TFAP4	-0.39779	0.0061874	0.0778912
ARHGAP9	0.397704	0.00619959	0.077919
TRAP1	-0.397693	0.00620111	0.077919
ZNF875	-0.397512	0.0062268	0.0780989
TRBV12-4	-0.397477	0.00623174	0.0780989
SLC24A1	-0.397447	0.00623606	0.0780989
NINJ2-AS1	0.3974	0.00624268	0.0780989
HAUS4	0.39739	0.00624422	0.0780989
HOTAIRM1	0.397296	0.00625764	0.0781945
PRPF40B	-0.397126	0.00628191	0.0782962
HPR	0.397047	0.00629317	0.0782962
BCS1L	-0.397044	0.00629357	0.0782962
CCDC88C	-0.397027	0.00629603	0.0782962
LINC01569	-0.396976	0.00630343	0.0782962
LINC01127	0.3969	0.00631428	0.0782962
CD63	0.396885	0.00631653	0.0782962
UNC93B1	0.39687	0.00631866	0.0782962
STK40	0.396858	0.0063203	0.0782962
BID	0.396836	0.00632352	0.0782962
CHMP2B	0.396779	0.00633167	0.0783255
ZNF202	-0.396603	0.0063571	0.0785684
QARS1	-0.396488	0.00637382	0.0785729
LRRC46	0.396473	0.00637599	0.0785729
PRRG4	0.396439	0.00638095	0.0785729
DAZAP2	0.396437	0.00638118	0.0785729
ACOT9	0.396401	0.00638644	0.0785729
RNF135	0.3963	0.00640117	0.0786828
ZNF34	-0.396257	0.00640743	0.0786883
POLR2C	0.396157	0.00642192	0.0787949
LMO2	0.396047	0.00643803	0.0789212
USP32	0.395825	0.00647054	0.0792408
PNPLA1	0.395756	0.00648074	0.0792408
CLIC1	0.39575	0.00648164	0.0792408
TRIM46	-0.395495	0.00651915	0.0796276
VEGFB	-0.395437	0.00652778	0.0796612
ARL8A	0.395313	0.0065462	0.0797881
CEP128	-0.395275	0.00655176	0.0797881
HIF1A	0.395186	0.00656502	0.0797881
STAG3	-0.395152	0.00657003	0.0797881
CARD6	0.395128	0.00657363	0.0797881
GNG10	0.395119	0.006575	0.0797881
ZNF275	-0.39509	0.00657937	0.0797881
HEBP2	0.394965	0.00659795	0.0799419
FKBP1A	0.394858	0.00661399	0.080031
R3HDM1	-0.394806	0.00662176	0.080031
KLHL3	-0.394765	0.00662791	0.080031
OXNAD1	-0.394759	0.00662891	0.080031
USP36	-0.394668	0.00664249	0.0801236
SMCHD1	0.394585	0.00665498	0.0801305
CALCOCO2	0.394585	0.00665498	0.0801305
ABLIM1	-0.394478	0.00667106	0.0801305
LZTS3	-0.39447	0.00667232	0.0801305
MAP1LC3B	0.394464	0.00667316	0.0801305
NEPRO	-0.39437	0.00668744	0.0801305
SLC22A23	-0.394301	0.0066978	0.0801305
CNIH4	0.394262	0.0067038	0.0801305
PHF21A	0.394244	0.00670647	0.0801305
PILRA	0.394241	0.00670695	0.0801305
RTF2	0.394184	0.00671554	0.0801305
MAK	0.394163	0.00671884	0.0801305
CNOT8	0.394156	0.0067199	0.0801305
PCED1B	-0.394068	0.00673322	0.0802188
TCEA3	-0.393974	0.00674747	0.0802813
MORF4L1	0.393914	0.00675666	0.0802813
NECAP1	0.393906	0.00675782	0.0802813
LILRA1	0.393861	0.00676477	0.0802813
CD72	-0.393817	0.00677155	0.0802813
GRAMD1A	0.393801	0.006774	0.0802813
IL4R	0.393715	0.00678716	0.0803493
IER3	0.393655	0.00679627	0.0803493
EML5	-0.39363	0.0068001	0.0803493
ARHGEF11	0.393608	0.00680343	0.0803493
FADD	0.393525	0.00681624	0.0804305
NICN1	-0.393179	0.00686954	0.0809219
DDHD2	-0.393177	0.00686983	0.0809219
LSG1	-0.393134	0.00687661	0.0809315
PDE4B	0.393033	0.00689224	0.0810451
MROH6	0.392962	0.0069033	0.0811048
UBE2L6	0.392754	0.0069356	0.081278
ZDHHC3	0.392625	0.00695576	0.081278
RFX2	0.392617	0.0069571	0.081278
CHP1	0.392611	0.00695805	0.081278
H2BC5	0.392582	0.00696244	0.081278
TINF2	0.392577	0.00696335	0.081278
KDM2B	-0.392571	0.00696417	0.081278
ZNF195	-0.39256	0.006966	0.081278
TNFRSF25	-0.392471	0.00697997	0.0813644
GPR107	0.392436	0.00698541	0.0813644
MICB	0.392353	0.00699838	0.0813818
TMEM71	0.39235	0.00699891	0.0813818
KCNK7	0.39222	0.00701933	0.0815494
KCNMB1	0.392077	0.00704203	0.0817431
NLRC3	-0.392007	0.00705304	0.0817872
RARA	0.391976	0.0070579	0.0817872
PRDM11	-0.391822	0.00708238	0.0818374
CNEP1R1	0.391794	0.00708679	0.0818374
SLC9A3	-0.391776	0.00708971	0.0818374
LOC100506473	-0.391767	0.00709112	0.0818374
PRXL2B	-0.391759	0.00709242	0.0818374
TLE4	0.391495	0.00713458	0.0822539
BMS1	-0.391389	0.00715144	0.0823783
PREX1	0.391319	0.00716274	0.0824242
SORT1	0.391289	0.00716759	0.0824242
S100A9	0.391193	0.00718296	0.0824681
MPP6	-0.391131	0.00719299	0.0824681
KLC2	-0.391101	0.00719768	0.0824681
SRSF2	-0.391084	0.00720047	0.0824681
INF2	-0.391055	0.00720518	0.0824681
CASP5	0.391038	0.0072079	0.0824681
PSAP	0.390816	0.00724388	0.0828099
UBAP1	0.390708	0.00726127	0.0829388
MRPL45	-0.390653	0.00727026	0.0829715
GLA	0.390571	0.00728357	0.0829725
GOLGA7	0.390542	0.00728831	0.0829725
FAM216A	-0.39054	0.0072887	0.0829725
PMS2P1	-0.39047	0.00729998	0.0830311
STAT2	0.39038	0.00731471	0.083129
GRK2	0.390244	0.00733703	0.0832682
RARA-AS1	0.39023	0.00733924	0.0832682
ANP32AP1	0.389998	0.00737748	0.0836121
RBMX	-0.389971	0.00738189	0.0836121
FOLR3	0.389894	0.00739454	0.0836854
ANKRD24	-0.389838	0.00740378	0.083706
DROSHA	-0.389808	0.0074087	0.083706
TNFSF14	0.389752	0.00741803	0.0837416
NDUFA6-DT	-0.389673	0.00743104	0.0837666
HNRNPA1P10	-0.389664	0.00743261	0.0837666
ITFG2	-0.389544	0.0074524	0.083773
CD22	-0.389506	0.00745875	0.083773
CAMKK2	0.389495	0.00746062	0.083773
ESRRA	0.389476	0.00746379	0.083773
NPC2	0.389474	0.00746407	0.083773
TTC30B	0.389323	0.00748928	0.0839368
RINL	0.389312	0.00749104	0.0839368
HID1	-0.389161	0.00751638	0.0841511
CPOX	-0.389071	0.0075314	0.0842268
GNS	0.389034	0.00753759	0.0842268
GNAQ	0.389009	0.00754177	0.0842268
FUBP3	-0.388968	0.0075487	0.0842348
FAM153B	-0.388702	0.00759337	0.0844255
HNRNPA1	-0.38868	0.00759714	0.0844255
SLC19A1	0.388623	0.00760681	0.0844255
PAK1	0.388584	0.00761337	0.0844255
TDP2	0.388576	0.00761478	0.0844255
CCDC91	-0.388539	0.007621	0.0844255
NELL2	-0.388525	0.0076234	0.0844255
CELSR1	-0.388479	0.00763121	0.0844255
TBC1D14	0.388475	0.00763189	0.0844255
LILRP2	0.388463	0.0076339	0.0844255
LPCAT3	0.388424	0.00764043	0.0844255
CCPG1	0.388399	0.00764476	0.0844255
LBR	0.388372	0.00764927	0.0844255
SEPTIN6	-0.388292	0.00766291	0.0844255
XKR8	0.388271	0.0076665	0.0844255
LGALS9C	0.388224	0.00767439	0.0844255
CDC25B	-0.388222	0.00767474	0.0844255
MARK3	0.38818	0.00768189	0.0844255
ZFP41	-0.388167	0.0076841	0.0844255
LAMA5	-0.388013	0.00771054	0.0846474
ORAI2	0.387795	0.00774788	0.0849884
MTFMT	0.387739	0.00775743	0.0850244
NPM1	-0.387609	0.00777984	0.0852012
PSMB3	0.387492	0.00779999	0.0853177
SDK2	-0.387419	0.00781264	0.0853177
ITGAD	0.387388	0.00781794	0.0853177
CEP70	-0.387383	0.00781881	0.0853177
CDA	0.387365	0.00782194	0.0853177
RIPK3	0.387261	0.00783998	0.0854457
PFAS	-0.387173	0.00785532	0.0855442
NUDT16	0.387107	0.00786683	0.0855778
PSMB8	0.387083	0.00787103	0.0855778
RASSF5	0.387021	0.00788167	0.0855795
CHIC2	0.386986	0.0078878	0.0855795
SIGLEC7	0.386961	0.0078923	0.0855795
RMI1	0.386937	0.00789644	0.0855795
GNB2	0.386848	0.00791194	0.085679
CYP4F3	0.386716	0.00793501	0.0857898
DECR1	0.386672	0.00794273	0.0857898
EFCAB13	-0.38667	0.00794318	0.0857898
NAPA-AS1	-0.386642	0.00794801	0.0857898
TMEM43	0.386589	0.00795727	0.0857898
ARNTL	0.386573	0.00796014	0.0857898
MARCKS	0.386502	0.00797271	0.08582
SLC12A6	0.386458	0.00798038	0.08582
WDR54	-0.386449	0.00798193	0.08582
MAP4K1	-0.386286	0.00801083	0.0860625
TRBV15	-0.386079	0.00804738	0.0862949
NCF1	0.386055	0.00805172	0.0862949
STARD9	-0.386009	0.00805981	0.0862949
CASP4	0.385998	0.0080619	0.0862949
KCMF1	0.385946	0.0080711	0.0862949
SDHD	0.385912	0.00807713	0.0862949
CCNY	0.385894	0.00808028	0.0862949
ELF4	0.385877	0.00808339	0.0862949
PLEKHM1	0.385734	0.00810882	0.0864984
SLC43A2	0.385612	0.00813075	0.086664
ISG20L2	0.385542	0.00814322	0.08667
PLPPR2	0.385537	0.00814409	0.08667
DENND10P1	0.385468	0.00815657	0.0867348
PRKCD	0.385374	0.0081733	0.0868446
ME2	0.38525	0.00819577	0.0869995
YIPF3	0.385222	0.00820072	0.0869995
SRXN1	0.385092	0.00822427	0.0870405
EXOC3L1	0.385075	0.00822739	0.0870405
ELP1	-0.384949	0.00825015	0.0870405
SLC15A3	0.384933	0.00825306	0.0870405
ICAM3	0.384932	0.00825326	0.0870405
TMCC3	0.384894	0.00826007	0.0870405
ARRDC3	0.384858	0.00826671	0.0870405
DPH3	0.384801	0.00827707	0.0870405
AGFG2	-0.38476	0.00828454	0.0870405
RBMS1	0.384704	0.00829465	0.0870405
RPL19P12	-0.384675	0.00829999	0.0870405
ERGIC1	0.384655	0.00830353	0.0870405
IFI30	0.384634	0.00830749	0.0870405
TMEM91	0.384611	0.00831157	0.0870405
RAB5B	0.384611	0.0083116	0.0870405
SLC41A1	-0.384605	0.00831264	0.0870405
COG2	-0.384599	0.00831372	0.0870405
RGS3	0.384544	0.00832383	0.0870791
RHOB	0.384251	0.00837762	0.0874964
PDIA5	-0.384204	0.0083861	0.0874964
TTC26	0.384201	0.0083867	0.0874964
MRPL9	-0.384186	0.00838954	0.0874964
PCNX2	-0.384122	0.0084013	0.0875518
MYO1F	0.384042	0.008416	0.0876376
KDM6B	0.383933	0.00843616	0.0877801
C2orf68	0.383748	0.00847031	0.0879183
CNTNAP1	-0.383738	0.00847222	0.0879183
FCGRT	0.383724	0.00847481	0.0879183
FANCA	0.3837	0.00847939	0.0879183
TRAF5	-0.383686	0.00848187	0.0879183
RAB15	-0.383526	0.00851169	0.0881308
LAX1	-0.383506	0.00851536	0.0881308
ANKRD36BP2	-0.383466	0.00852283	0.0881408
HP	0.383392	0.00853673	0.0881601
C12orf65	-0.383383	0.00853824	0.0881601
LOC100996724	-0.383352	0.00854421	0.0881601
ZNF667-AS1	-0.383295	0.00855487	0.088203
DNAL4	0.383248	0.00856359	0.0882258
EVL	-0.383186	0.00857525	0.0882788
IL7R	-0.383086	0.00859397	0.0884044
IGHV1-24	-0.382992	0.00861162	0.0885188
CENPJ	-0.382951	0.00861936	0.0885312
CHST11	0.38285	0.0086384	0.0885635
SUPT7L	-0.382822	0.00864364	0.0885635
C4orf3	0.382812	0.00864549	0.0885635
ZDHHC7	0.382796	0.00864863	0.0885635
RNF31	0.38272	0.00866289	0.0885761
UBE2R2	0.38269	0.00866854	0.0885761
SYNPO	-0.382686	0.00866946	0.0885761
METTL3	-0.382548	0.0086956	0.0887763
NDRG2	-0.382446	0.00871481	0.0888959
SLPI	0.382387	0.0087262	0.0888959
PKD1P6	-0.382382	0.00872699	0.0888959
DHRSX	0.382296	0.00874353	0.0889468
RIPOR2	0.382287	0.0087451	0.0889468
EIF3L	-0.382194	0.00876295	0.0889705
LOC105369889	0.382177	0.00876617	0.0889705
APH1A	0.382172	0.00876712	0.0889705
IFIH1	0.38212	0.00877704	0.0890046
LOC101928675	0.382052	0.00879	0.0890507
PRR13	0.382028	0.00879472	0.0890507
NEU1	0.381975	0.00880487	0.0890868
TK2	0.381918	0.0088157	0.0890882
AGTPBP1	0.381875	0.00882399	0.0890882
TMC4	0.381842	0.00883034	0.0890882
LINC01238	-0.381778	0.0088426	0.0890882
ACAA1	0.381771	0.00884395	0.0890882
YKT6	0.381709	0.00885591	0.0890882
NBN	0.381706	0.00885658	0.0890882
IFITM1	0.381701	0.00885756	0.0890882
PELI1	0.381458	0.00890445	0.0894334
MAPKAPK3	0.381455	0.00890508	0.0894334
CAPN12	-0.381385	0.00891863	0.0895032
TULP3	-0.381291	0.00893682	0.0895152
SHKBP1	0.381279	0.00893929	0.0895152
ZBP1	0.381277	0.00893964	0.0895152
PITRM1	-0.381122	0.00896979	0.0897509
SCML2	-0.381042	0.00898541	0.0898408
CEBPB-AS1	0.380988	0.00899583	0.0898787
ZNF641	0.380928	0.00900755	0.0899295
GNG5	0.380801	0.00903244	0.0901117
ABHD16A	0.380539	0.00908389	0.0905061
PRDM5	0.380532	0.00908533	0.0905061
PPP1R3F	-0.380395	0.00911248	0.0905951
LOC728554	-0.380381	0.00911516	0.0905951
TYW1B	-0.380373	0.00911678	0.0905951
OS9	0.380335	0.00912416	0.0905951
MAU2	0.380318	0.00912767	0.0905951
HSPA7	0.38019	0.00915292	0.0906969
CADM4	0.380159	0.00915909	0.0906969
PPP1R3E	-0.380159	0.0091591	0.0906969
SBF2	0.380131	0.00916468	0.0906969
SBK1	-0.380038	0.00918306	0.0908125
GALNT3	0.380001	0.00919055	0.0908203
FAN1	-0.37976	0.0092385	0.0912276
LOC101927851	0.379635	0.00926367	0.0912365
GPR155	0.37959	0.00927267	0.0912365
SF3A3	-0.379585	0.00927366	0.0912365
LOC105375112	0.379549	0.0092808	0.0912365
ZNF33B	-0.379491	0.00929248	0.0912365
PCED1B-AS1	-0.379478	0.00929504	0.0912365
MPPE1	0.379453	0.00930017	0.0912365
PLIN3	0.379444	0.00930204	0.0912365
POLB	0.379441	0.00930252	0.0912365
LCK	-0.37942	0.00930669	0.0912365
UPP1	0.379288	0.00933338	0.091432
CCDC66	-0.379103	0.00937076	0.0917059
ASPH	0.379027	0.00938622	0.0917059
RP2	0.379018	0.00938805	0.0917059
RPL36A	-0.378995	0.00939257	0.0917059
PMM2	-0.378982	0.00939516	0.0917059
NLGN2	-0.378934	0.00940508	0.0917368
APOBR	0.378819	0.00942837	0.0918978
RAB33B	0.378707	0.00945112	0.0919829
TGM3	0.378685	0.00945558	0.0919829
SNHG4	-0.378676	0.00945745	0.0919829
B3GNT5	0.378452	0.00950331	0.0923627
MAP1LC3B2	0.378209	0.00955319	0.09276
ALDH5A1	-0.378186	0.00955788	0.09276
TMLHE-AS1	0.378061	0.00958366	0.0929315
IGFLR1	0.378007	0.00959485	0.0929315
ADAMTS10	-0.377986	0.00959923	0.0929315
TMEM156	-0.377967	0.00960297	0.0929315
NATD1	0.377847	0.00962795	0.0930528
DCAF1	-0.377839	0.00962962	0.0930528
NR6A1	0.377794	0.00963881	0.0930528
ODF3B	0.377774	0.00964296	0.0930528
SYAP1	0.377622	0.00967461	0.0932918
CLEC2D	-0.377574	0.00968455	0.0933214
THBD	0.377516	0.00969658	0.0933464
ZNF589	-0.37748	0.00970424	0.0933464
PHACTR4	-0.377447	0.00971113	0.0933464
EEF1AKMT2	-0.377367	0.00972769	0.0933464
EXOSC7	-0.377335	0.00973455	0.0933464
FBXO32	-0.377294	0.00974307	0.0933464
MINDY1	0.377228	0.00975693	0.0933464
LYRM1	0.377219	0.0097588	0.0933464
RFXAP	-0.377174	0.0097681	0.0933464
HSPA9	-0.377157	0.00977163	0.0933464
MACROH2A2	-0.377131	0.00977716	0.0933464
DDX1	-0.377052	0.00979373	0.0933464
CCNDBP1	0.377047	0.00979494	0.0933464
JPT2	-0.377041	0.00979613	0.0933464
LOC441081	0.377035	0.00979728	0.0933464
SAMD9L	0.377035	0.00979731	0.0933464
OBSCN	-0.376647	0.00987917	0.0940603
PPIEL	-0.376612	0.00988658	0.0940647
ZBTB7B	0.376572	0.00989508	0.0940795
DCTN6	-0.376511	0.00990803	0.0941367
OLFM1	-0.376436	0.00992392	0.0942216
SCYL3	0.376303	0.00995242	0.0943609
NBPF15	-0.376278	0.00995766	0.0943609
MAN1C1	-0.37623	0.00996781	0.0943609
GNL3	-0.376221	0.00996981	0.0943609
EPHA1	-0.376204	0.00997338	0.0943609
LOXHD1	0.376137	0.00998766	0.0943646
HKDC1	-0.37612	0.00999149	0.0943646
NPIPA7	-0.376105	0.00999466	0.0943646
SKAP1	-0.37605	0.0100064	0.0944093
IST1	0.375904	0.0100376	0.0945762
NUP210	-0.375903	0.010038	0.0945762
FURIN	0.375835	0.0100526	0.0946476
GTPBP1	0.375792	0.0100618	0.0946693
EP400	-0.375755	0.0100697	0.0946774
TRAV8-6	-0.37565	0.0100924	0.0947784
NCSTN	0.37564	0.0100944	0.0947784
OSBPL1A	0.375483	0.0101285	0.0949557
WDR5	-0.37547	0.0101311	0.0949557
ZNF467	0.375456	0.0101343	0.0949557
MFSD1	0.375408	0.0101446	0.0949864
TFB1M	-0.37532	0.0101638	0.0951006
MGAT1	0.375202	0.0101894	0.0952154
CBX5	-0.375199	0.0101901	0.0952154
CD14	0.375137	0.0102036	0.0952649
PPP4C	0.37511	0.0102095	0.0952649
BANK1	-0.374959	0.0102423	0.0955053
PGAM4	0.374866	0.0102626	0.0956295
MX1	0.374813	0.0102742	0.0956714
NPIPA5	-0.374697	0.0102998	0.0956806
GORASP1	0.374676	0.0103044	0.0956806
C16orf54	0.374666	0.0103064	0.0956806
CCR7	-0.374665	0.0103068	0.0956806
RAC1	0.374648	0.0103105	0.0956806
CALM2	0.374466	0.0103504	0.0959208
ZNF746	0.374453	0.0103534	0.0959208
DUSP1	0.374434	0.0103576	0.0959208
TRBV6-6	-0.374388	0.0103678	0.0959501
GMIP	0.374303	0.0103865	0.096055
CALHM6	0.374259	0.0103962	0.096055
IFRD1	0.37424	0.0104004	0.096055
UBTF	-0.374097	0.0104321	0.0960899
EMC3-AS1	-0.37408	0.0104359	0.0960899
PPM1M	0.374022	0.0104487	0.0960899
OVGP1	-0.374	0.0104538	0.0960899
ZFP36L1	0.373984	0.0104573	0.0960899
LAPTM5	0.373961	0.0104625	0.0960899
CAB39	0.373938	0.0104674	0.0960899
FAM117B	-0.373919	0.0104717	0.0960899
MAPKAPK2	0.373914	0.0104727	0.0960899
TCTN3	-0.373903	0.0104752	0.0960899
ARSB	0.373872	0.0104821	0.0960899
CFAP58	0.373784	0.0105017	0.096204
ZC3H12D	-0.373683	0.0105243	0.0963464
RTN2	0.373623	0.0105378	0.0964048
MDC1	-0.373481	0.0105697	0.0966091
RNF141	0.37346	0.0105744	0.0966091
RAB32	0.373421	0.0105832	0.0966243
GALK1	0.373372	0.0105942	0.0966595
NDST1	0.373261	0.0106191	0.0967802
ANKRD16	-0.373213	0.01063	0.0967802
TRBV19	-0.373201	0.0106326	0.0967802
ABTB1	0.373186	0.010636	0.0967802
ZNF319	0.37313	0.0106486	0.0968297
CRK	0.373091	0.0106574	0.0968454
TMEM204	-0.37303	0.0106714	0.0969071
LINC00999	0.372728	0.0107397	0.0973126
BEND3	-0.372673	0.0107522	0.0973126
LHFPL2	0.372657	0.010756	0.0973126
CXCR3	-0.372654	0.0107567	0.0973126
SRI	0.372651	0.0107574	0.0973126
MAP3K3	0.372643	0.0107591	0.0973126
UMPS	-0.372595	0.0107701	0.0973243
UNC119	0.372559	0.0107783	0.0973243
C7orf31	-0.372529	0.0107851	0.0973243
RAB5A	0.372512	0.0107891	0.0973243
PADI4	0.372204	0.0108595	0.0978941
PYCARD	0.372168	0.0108678	0.0978941
LOC101060341	0.372142	0.0108739	0.0978941
ZNF512B	-0.372069	0.0108907	0.0979327
TMBIM1	0.37206	0.0108926	0.0979327
VSIG10	0.371973	0.0109127	0.098
KIZ	-0.371965	0.0109146	0.098
NIPAL3	-0.371924	0.0109241	0.0980207
FTO	-0.371877	0.0109349	0.0980527
C6orf89	0.371704	0.0109749	0.0982842
EIF4H	0.371703	0.0109752	0.0982842
EDC3	-0.371636	0.0109906	0.098357
MIR600HG	-0.371565	0.0110072	0.0984406
RAMAC	0.371512	0.0110195	0.0984851
ARHGAP30	0.371312	0.0110662	0.0988379
DYNC1LI1	0.37126	0.0110784	0.0988811
LAP3	0.371221	0.0110873	0.0988958
TRIOBP	0.371189	0.0110948	0.0988978
ZNF382	-0.371155	0.0111028	0.098904
ZFP36	0.371038	0.0111303	0.098964
PSME1	0.371028	0.0111325	0.098964
SELPLG	0.371008	0.0111373	0.098964
COQ8B	0.371002	0.0111387	0.098964
NUP50-DT	0.370864	0.0111711	0.0989731
TALDO1	0.370856	0.011173	0.0989731
HSF2	-0.370852	0.0111739	0.0989731
TPM3	0.370826	0.0111801	0.0989731
ZNF671	-0.370824	0.0111806	0.0989731
LMNB1	0.370811	0.0111836	0.0989731
IFI35	0.370674	0.0112159	0.0991586
U2AF1	0.37066	0.0112192	0.0991586
SERINC3	0.370434	0.0112728	0.0995166
MTX1	0.370427	0.0112743	0.0995166
PTPRK	-0.37007	0.0113593	0.100136
PJA2	0.37007	0.0113593	0.100136
TAF12	0.370022	0.0113708	0.100173
NPIPB11	-0.369867	0.011408	0.100385
ZMYND8	-0.369859	0.0114098	0.100385
LMTK2	0.369795	0.0114251	0.100455
PTGS2	0.369758	0.0114341	0.100469
BCL7A	-0.369708	0.011446	0.100486
ABHD3	0.369688	0.0114509	0.100486
ZC3H12B	-0.369631	0.0114645	0.100505
LATS2	0.369617	0.0114679	0.100505
C11orf1	-0.369536	0.0114875	0.100613
HDAC4	0.369393	0.011522	0.100849
RASGRF2	-0.36931	0.0115421	0.100849
GPR84	0.369306	0.011543	0.100849
POMGNT2	-0.369301	0.0115443	0.100849
CYSLTR1	0.369211	0.011566	0.100974
SNRK-AS1	-0.369151	0.0115807	0.10103
SLC49A4	0.369102	0.0115925	0.10103
TMC8	-0.369064	0.0116017	0.10103
GRAP	-0.369062	0.0116023	0.10103
NAGK	0.369006	0.0116159	0.101083
WARS1	0.368883	0.0116459	0.10126
MTG2	0.368861	0.0116511	0.10126
GNAI2	0.368768	0.0116738	0.101309
EIF1B	0.36876	0.0116759	0.101309
RAB7A	0.368747	0.0116791	0.101309
LSP1P4	0.368562	0.0117243	0.101635
SMARCD3	0.36853	0.0117321	0.101638
PIM1	0.368486	0.0117429	0.101667
SLC7A6	-0.368428	0.0117573	0.101726
LIMA1	-0.368386	0.0117674	0.101749
IER2	0.368308	0.0117867	0.101825
MAN2A2	0.36827	0.011796	0.101825
LARS1	-0.368237	0.0118043	0.101825
ISG15	0.368183	0.0118177	0.101825
CREG1	0.36815	0.0118257	0.101825
ADIPOR2	0.368144	0.0118274	0.101825
ST6GAL1	-0.368138	0.0118287	0.101825
PKNOX1	0.36806	0.011848	0.101926
VDR	0.367937	0.0118786	0.101977
UBIAD1	-0.367918	0.0118831	0.101977
PLPP5	-0.367838	0.0119032	0.101977
ANKRD36C	-0.367828	0.0119055	0.101977
IQSEC1	0.367818	0.0119081	0.101977
MOB3C	0.367812	0.0119096	0.101977
TRAC	-0.367785	0.0119163	0.101977
TRIM22	0.367723	0.0119317	0.101977
TSPAN15	-0.367657	0.0119481	0.101977
SLC45A4	0.367653	0.0119491	0.101977
ZNF266	-0.367634	0.0119537	0.101977
ADK	-0.36762	0.0119574	0.101977
KIAA0513	0.367596	0.0119634	0.101977
IDO1	0.367585	0.0119661	0.101977
SARDH	-0.367582	0.0119667	0.101977
KSR1	0.367499	0.0119877	0.102029
RHOG	0.367498	0.0119879	0.102029
FCGBP	-0.367463	0.0119966	0.102039
MFSD13A	0.367394	0.0120138	0.102089
MTA3	-0.367379	0.0120176	0.102089
TRAV8-2	-0.367322	0.0120319	0.102095
PTPN12	0.367316	0.0120333	0.102095
TWNK	-0.367148	0.0120757	0.102108
ANKRD13D	0.367128	0.0120806	0.102108
FCER1G	0.367127	0.0120809	0.102108
LRRC8C	-0.367123	0.0120819	0.102108
PPOX	-0.367094	0.0120893	0.102108
RPAIN	-0.367082	0.0120923	0.102108
RGS14	0.367081	0.0120924	0.102108
NPHP3-ACAD11	-0.367061	0.0120975	0.102108
C19orf38	0.367041	0.0121026	0.102108
PPP2R2A	0.366971	0.0121203	0.10216
EIF3J-DT	-0.366957	0.0121239	0.10216
IRF7	0.366922	0.0121327	0.102171
RHBDF2	0.366803	0.0121627	0.10236
MAFB	0.366761	0.0121734	0.102387
SPEF2	-0.366692	0.0121907	0.102468
MAPRE3	0.366658	0.0121994	0.102478
NPTN	0.366568	0.0122221	0.10249
ZIK1	-0.366559	0.0122246	0.10249
LINC00211	0.366549	0.0122271	0.10249
RHOT1	0.366533	0.0122311	0.10249
IGF2R	0.366452	0.0122517	0.102528
SNORD31	-0.366411	0.0122622	0.102528
BLNK	-0.366403	0.0122642	0.102528
ST7L	-0.366397	0.0122658	0.102528
ANO9	-0.366227	0.0123092	0.102766
IL2RA	-0.366226	0.0123095	0.102766
PGD	0.366165	0.0123251	0.102833
TRIM5	0.366132	0.0123334	0.102839
BECN1	0.365979	0.0123727	0.103068
VAV1	0.365955	0.012379	0.103068
CSAD	0.365936	0.0123837	0.103068
LINC01347	0.365842	0.0124079	0.103169
CHMP1A	0.365801	0.0124185	0.103169
RAB11FIP1	0.365801	0.0124186	0.103169
FAM223A	0.365694	0.0124462	0.103267
ZNF444	-0.36568	0.0124497	0.103267
LILRB1	0.365666	0.0124533	0.103267
PCTP	0.365557	0.0124816	0.103372
PPP1R13B	-0.365488	0.0124994	0.103372
IDH1	0.365477	0.0125023	0.103372
CD3D	-0.365471	0.0125039	0.103372
ACBD6	-0.36547	0.012504	0.103372
ADGRE5	0.365314	0.0125447	0.103644
IFNG-AS1	-0.365244	0.0125628	0.103731
SP1	0.365141	0.0125897	0.103776
RIOK1	-0.365093	0.0126021	0.103776
SOAT1	0.365084	0.0126045	0.103776
OPRL1	0.365081	0.0126054	0.103776
PPIL3	-0.365057	0.0126116	0.103776
IQCB1	-0.365047	0.0126142	0.103776
STK35	0.36501	0.0126239	0.103793
RERE-AS1	0.364859	0.0126633	0.104009
COL5A3	-0.364847	0.0126665	0.104009
NMT2	-0.364821	0.0126732	0.104009
TDP1	-0.364757	0.0126902	0.104085
PIK3CD	0.364722	0.0126992	0.104097
PFKP	-0.364678	0.0127109	0.10413
SNRPE	-0.36463	0.0127234	0.104169
PDCD2	-0.3644	0.012784	0.104602
TRIM9	0.364273	0.0128176	0.104755
PRPSAP1	-0.364262	0.0128207	0.104755
SLC20A1	0.364242	0.0128259	0.104755
DSC2	0.364172	0.0128445	0.104844
RPL5	-0.364113	0.01286	0.104905
TOX	-0.364085	0.0128674	0.104905
RPS24	-0.364052	0.0128763	0.104914
SSH3	0.363926	0.0129099	0.105124
KIAA0232	0.363837	0.0129336	0.105251
LOC102724760	-0.363808	0.0129412	0.105251
GBA	0.36378	0.0129487	0.105251
ATP8B2	-0.363714	0.0129664	0.105331
IFI27L1	-0.363682	0.012975	0.105338
TGFB3	-0.363599	0.0129972	0.105395
TTC24	-0.363598	0.0129975	0.105395
TRBV4-1	-0.363435	0.0130412	0.105634
PLAGL1	0.363419	0.0130454	0.105634
NCF1C	0.363401	0.0130503	0.105634
SERTAD3	0.363343	0.013066	0.105698
SDF2	0.363292	0.0130797	0.105745
H4C14	0.363154	0.0131169	0.105975
ABHD5	0.363128	0.0131238	0.105975
BTG2	0.363072	0.013139	0.106035
MTA1	-0.362924	0.013179	0.106281
LPGAT1	0.362896	0.0131867	0.106281
NSFL1C	0.36287	0.0131937	0.106281
STAT5A	0.362844	0.0132009	0.106281
AGAP9	-0.362587	0.0132707	0.106767
GABARAPL1	0.362552	0.0132803	0.106767
APAF1	0.362535	0.0132849	0.106767
PIK3IP1	-0.362457	0.0133062	0.106831
ST7	-0.362448	0.0133086	0.106831
LTBP3	-0.362394	0.0133233	0.106886
XRN2	0.362226	0.0133696	0.107194
NPIPA2	-0.362165	0.0133863	0.107265
REXO2	-0.362028	0.0134238	0.107392
NHSL2	0.362004	0.0134305	0.107392
HK2	0.361979	0.0134374	0.107392
OSBPL11	0.361945	0.0134468	0.107392
KRI1	-0.361942	0.0134475	0.107392
STX12	0.361903	0.0134584	0.107392
P4HTM	-0.361818	0.013482	0.107392
GTPBP2	0.361807	0.0134847	0.107392
BTBD10	0.361773	0.0134944	0.107392
CNBP	0.361759	0.0134981	0.107392
MSI2	-0.36175	0.0135006	0.107392
ARID3A	0.361745	0.013502	0.107392
NT5DC3	-0.361734	0.0135052	0.107392
ZNFX1	0.361683	0.0135191	0.107439
BMP2K	0.361615	0.0135379	0.107512
TBC1D4	-0.361593	0.0135441	0.107512
ABCB9	-0.361523	0.0135636	0.107604
PNMA3	-0.361453	0.013583	0.107677
PDXDC1	-0.361433	0.0135886	0.107677
ITGA3	-0.361321	0.0136198	0.107861
ZNF331	-0.361278	0.0136319	0.107865
FAM153A	-0.361217	0.0136488	0.107865
FBLN2	-0.361213	0.01365	0.107865
TRIM27	0.36116	0.0136646	0.107865
IL10RB-DT	0.361137	0.0136712	0.107865
SLC35A2	0.361121	0.0136756	0.107865
USP15	0.36112	0.0136761	0.107865
ZNF585B	-0.360973	0.0137172	0.108126
B9D2	0.360944	0.0137253	0.108128
PATL1	0.360747	0.0137806	0.1085
GM2A	0.360704	0.0137927	0.108532
ANK3	-0.36053	0.0138418	0.108794
RSRC1	-0.36053	0.013842	0.108794
TTN	-0.360433	0.0138693	0.10894
G0S2	0.360407	0.0138766	0.10894
MED8	0.360335	0.0138971	0.108996
EEF2	-0.360301	0.0139067	0.108996
RRN3	-0.360272	0.0139151	0.108996
FAM126B	0.360266	0.0139166	0.108996
TNNI2	0.360196	0.0139366	0.108996
C1orf56	-0.360185	0.0139396	0.108996
NECTIN2	0.360184	0.0139401	0.108996
TRIM35	-0.359949	0.014007	0.109394
RNF175	-0.359922	0.0140145	0.109394
NOLC1	-0.359894	0.0140226	0.109394
NRIR	0.359892	0.0140232	0.109394
NSUN7	0.359719	0.0140728	0.109718
C15orf39	0.359679	0.0140842	0.109744
PIP4K2C	0.359603	0.0141061	0.109851
FAM157A	0.359503	0.0141349	0.110012
SPAG8	-0.35936	0.014176	0.110269
SMARCE1	-0.359205	0.0142207	0.110553
FAM157B	0.359148	0.0142372	0.110589
CCDC9	0.359133	0.0142416	0.110589
IL1RAP	0.358981	0.0142856	0.110787
MRI1	-0.358981	0.0142856	0.110787
P2RX1	0.358961	0.0142916	0.110787
CUL4B	0.358913	0.0143054	0.110792
GRINA	0.358902	0.0143087	0.110792
RPS4X	-0.358775	0.0143457	0.110956
METAP2	-0.35877	0.0143469	0.110956
SCML4	-0.358745	0.0143544	0.110956
HMGN2	0.358627	0.0143888	0.111159
THUMPD3	-0.358551	0.0144111	0.111264
RABL2A	-0.358524	0.0144188	0.111264
IGHG3	-0.358487	0.0144297	0.111284
SPTBN1	-0.358367	0.0144648	0.111492
SOCS1	0.358334	0.0144746	0.111504
RAB5C	0.358149	0.0145291	0.11186
MILR1	0.358093	0.0145456	0.111923
HES4	0.358061	0.0145549	0.111932
101929895	-0.358013	0.0145692	0.111978
ORAI3	0.357945	0.0145893	0.112049
MOB1A	0.357925	0.014595	0.112049
PPP2CA	0.357886	0.0146067	0.112076
RTP4	0.357844	0.0146191	0.112107
STXBP3	0.35777	0.0146409	0.112144
TANK	0.357756	0.0146453	0.112144
CTSF	-0.357713	0.0146579	0.112144
MSTO1	-0.357712	0.0146582	0.112144
TMEM252	0.357689	0.0146652	0.112144
FRMD8	0.357642	0.0146789	0.112185
TRBV7-3	-0.357593	0.0146937	0.112219
IMPA2	0.357572	0.0146999	0.112219
EDEM2	0.357534	0.0147111	0.11222
NOG	-0.357516	0.0147166	0.11222
MEN1	-0.357477	0.0147283	0.112246
LOC728743	-0.357395	0.0147526	0.112368
NLRP3	0.357363	0.0147621	0.112378
HLA-A	0.357169	0.0148201	0.112756
TYW1	-0.357069	0.0148502	0.112922
SLC16A6	0.357034	0.0148607	0.112938
INKA2	0.356971	0.0148797	0.113019
TRBV11-2	-0.356889	0.0149043	0.113142
THOC5	0.356817	0.0149258	0.11321
UBN1	0.356781	0.0149368	0.11321
PARM1	-0.356776	0.0149382	0.11321
LINC01163	-0.35674	0.0149493	0.11323
DGKE	-0.356642	0.0149788	0.113391
SMYD2	-0.356583	0.0149966	0.113429
MAP2K4	0.35657	0.0150006	0.113429
SFXN2	-0.356337	0.0150712	0.113838
CCDC136	-0.356317	0.0150774	0.113838
CCDC125	0.356249	0.015098	0.113838
TKT	0.35619	0.0151161	0.113838
TMEM8B	-0.356186	0.0151172	0.113838
SEPHS1	-0.356162	0.0151244	0.113838
SEC11C	-0.356155	0.0151265	0.113838
ASB1	-0.356143	0.0151304	0.113838
CDC123	0.356083	0.0151485	0.113838
GABARAP	0.356054	0.0151573	0.113838
UBQLN4	-0.356044	0.0151605	0.113838
TAMM41	-0.356033	0.0151638	0.113838
RAB11A	0.356016	0.0151691	0.113838
NXPH4	-0.355983	0.0151792	0.113838
CHMP2A	0.355978	0.0151806	0.113838
LCLAT1	-0.355944	0.0151911	0.113854
DOCK3	-0.355903	0.0152037	0.113885
MYBPC3	0.355806	0.0152334	0.114044
H2AC18	0.355751	0.0152503	0.114108
DGAT1	0.355695	0.0152676	0.114174
FAM160B1	0.355626	0.0152885	0.114268
ECI2	-0.355514	0.0153231	0.114463
LOC101929599	0.355431	0.0153487	0.114565
MGAM2	0.355415	0.0153537	0.114565
COL18A1	0.355351	0.0153734	0.114576
MAK16	-0.355351	0.0153734	0.114576
SLC44A2	0.355275	0.0153968	0.114576
ATP6V0D1	0.355266	0.0153998	0.114576
MBD6	0.355262	0.0154009	0.114576
SEPTIN4	0.355246	0.0154058	0.114576
LYSMD4	-0.355219	0.0154144	0.114577
GGT5	0.355168	0.0154302	0.114631
USF1	0.355138	0.0154395	0.114638
IQCH-AS1	-0.355004	0.0154809	0.114852
FNDC3B	0.35499	0.0154852	0.114852
H2BC21	0.35493	0.0155041	0.114895
PLK3	0.354917	0.0155081	0.114895
IPW	-0.354885	0.0155182	0.114898
S100A6	0.354861	0.0155254	0.114898
DDAH2	0.354825	0.0155367	0.114919
HADHB	0.354714	0.0155714	0.115056
ZNF789	-0.354712	0.0155722	0.115056
TRAF1	-0.354681	0.0155817	0.115064
SFXN1	-0.354592	0.0156094	0.115205
JDP2	0.3545	0.0156385	0.115358
ASIC3	-0.354348	0.015686	0.115627
CD96	-0.354329	0.0156921	0.115627
FYN	-0.354259	0.015714	0.115701
TMEM63A	-0.354243	0.0157192	0.115701
STS	0.354134	0.0157536	0.115863
AFTPH	0.354119	0.0157583	0.115863
HEXB	0.354067	0.0157745	0.115887
MCTS2P	-0.354038	0.0157837	0.115887
MFGE8	-0.354018	0.0157903	0.115887
ACE	-0.353993	0.0157981	0.115887
UBE2W	0.353973	0.0158043	0.115887
LOC400499	0.353895	0.0158289	0.115988
XIAP	0.353859	0.0158404	0.115988
AXIN2	-0.353849	0.0158438	0.115988
PRKAR1A	0.35369	0.0158941	0.116294
COX11	-0.353578	0.0159299	0.116472
FBXW8	-0.35356	0.0159357	0.116472
DLG1	-0.353474	0.015963	0.116546
AZIN1	0.353474	0.015963	0.116546
TRAV19	-0.353418	0.0159809	0.116614
DNAJC9	-0.353368	0.0159969	0.116668
PIAS1	0.353324	0.0160109	0.116708
UBE2G2	-0.353251	0.0160344	0.11674
BACE1	-0.353249	0.0160347	0.11674
ITPKC	0.353229	0.0160412	0.11674
LRPAP1	0.353192	0.016053	0.116763
CRTAM	-0.352955	0.0161293	0.117255
MEF2A	0.352925	0.0161391	0.117263
ZNF552	0.35287	0.0161566	0.117277
COMMD5	0.352865	0.0161583	0.117277
PBX2	0.352795	0.016181	0.117379
EMC7	0.352611	0.0162404	0.117603
PHLDB3	-0.352605	0.0162424	0.117603
IL27RA	-0.352596	0.0162452	0.117603
MSL3	0.352592	0.0162466	0.117603
H2AC19	0.352537	0.0162645	0.11767
NR2C1	-0.352471	0.0162857	0.11776
HERC2	-0.352293	0.0163437	0.118033
RNF114	0.352268	0.0163518	0.118033
TRABD2A	-0.352263	0.0163535	0.118033
SMCO4	0.352249	0.0163581	0.118033
ELP6	-0.352149	0.0163907	0.118076
QPCTL	-0.352134	0.0163954	0.118076
ANKFY1	0.352131	0.0163965	0.118076
MARC1	0.352123	0.0163989	0.118076
TAPBP	0.352025	0.0164312	0.118237
LOC100507006	0.352001	0.0164388	0.118237
IL1R1	0.351946	0.0164571	0.118243
MARK2	0.351939	0.0164591	0.118243
MAPK1	0.351903	0.0164711	0.118243
TSPAN2	0.351852	0.0164877	0.118243
TAGAP	0.351841	0.0164915	0.118243
MMP28	-0.351839	0.0164919	0.118243
IP6K1	0.351754	0.0165199	0.118294
SYK	0.351748	0.0165218	0.118294
SERTAD1	0.35171	0.0165344	0.118294
OAS1	0.3517	0.0165378	0.118294
SIRT5	-0.351685	0.0165426	0.118294
UNC13D	0.351552	0.0165863	0.118543
KDM1B	0.351483	0.0166093	0.118645
PHF11	0.351298	0.0166704	0.119019
BHLHE41	-0.351092	0.0167386	0.119392
BAG2	-0.351087	0.0167403	0.119392
ZNF827	-0.35101	0.0167658	0.119511
VSIG1	-0.350981	0.0167755	0.119518
POR	0.35095	0.016786	0.11953
C12orf42	-0.35091	0.0167992	0.119561
HAAO	0.350832	0.016825	0.119625
SH3BP5L	0.350808	0.0168331	0.119625
SRSF9	0.350804	0.0168346	0.119625
TMCO3	0.350753	0.0168515	0.119628
BIN2	0.350744	0.0168546	0.119628
TANGO2	0.350699	0.0168696	0.119628
CENPP	-0.350697	0.0168703	0.119628
LASP1	0.350667	0.0168802	0.119635
KLF8	-0.35062	0.016896	0.119685
RNF34	0.350489	0.0169399	0.119933
EXTL3	0.350461	0.0169495	0.119938
MFSD14A	0.350432	0.0169591	0.119944
RXRA	0.350344	0.0169886	0.120085
MRPL44	0.350312	0.0169995	0.120085
SERINC1	0.350294	0.0170056	0.120085
CCDC84	-0.350257	0.017018	0.120109
SUPT4H1	0.350101	0.0170705	0.120417
CLHC1	-0.349993	0.0171071	0.120613
NUCKS1	-0.349964	0.0171168	0.120618
PPP1R18	0.34988	0.0171453	0.120757
MARCHF5	0.349777	0.0171803	0.120885
ZNF785	-0.349774	0.0171814	0.120885
TOMM20	-0.349714	0.0172016	0.120964
HMGN3	-0.349672	0.0172161	0.120995
CST7	0.349649	0.017224	0.120995
SEC63	-0.349623	0.0172327	0.120995
SH2B3	0.349559	0.0172545	0.121085
PVT1	-0.349474	0.0172836	0.121146
MRM2	-0.349472	0.0172841	0.121146
SEMA6C	-0.349412	0.0173048	0.121146
MOCS2	-0.349407	0.0173064	0.121146
DCAKD	-0.349403	0.0173079	0.121146
H4C8	0.349224	0.0173692	0.12148
LDHB	-0.349204	0.0173758	0.12148
TADA2B	0.349118	0.0174053	0.12148
MAP3K11	0.349111	0.0174079	0.12148
IMMP2L	-0.349108	0.0174089	0.12148
TNFRSF9	0.349107	0.0174093	0.12148
ADAMTSL4-AS1	0.349025	0.0174373	0.12153
WDR26	0.349003	0.0174448	0.12153
RINT1	-0.348996	0.0174474	0.12153
UHRF1BP1L	0.348971	0.017456	0.12153
TBL1X	0.348955	0.0174613	0.12153
SLC22A15	0.348922	0.0174728	0.121547
TRAV4	-0.348777	0.0175227	0.121821
NALT1	0.348753	0.017531	0.121821
LTA4H	0.348713	0.017545	0.121821
ELF2	0.348704	0.017548	0.121821
GOLGA8A	-0.348624	0.0175759	0.121952
WDR86-AS1	-0.348582	0.0175902	0.121952
DEDD2	0.348546	0.0176028	0.121952
TPCN2	0.348546	0.0176029	0.121952
GRAPL	-0.348465	0.0176309	0.122075
ABCA7	0.348433	0.017642	0.122075
KCND1	0.348417	0.0176476	0.122075
NIPA1	-0.348375	0.0176622	0.122114
ITPRID2	0.348316	0.0176828	0.122143
RETREG2	0.348268	0.0176993	0.122143
MSRA	0.348255	0.0177038	0.122143
RIT1	0.34825	0.0177057	0.122143
ZNF793	-0.348219	0.0177166	0.122143
ZNF326	-0.348207	0.0177206	0.122143
NBPF11	-0.348129	0.0177478	0.12221
RBCK1	0.348128	0.0177483	0.12221
ZNF154	-0.348089	0.0177617	0.12224
AREL1	0.348052	0.0177748	0.122262
PRRC1	-0.348028	0.017783	0.122262
RRP12	0.347889	0.0178318	0.122536
GDF11	-0.34786	0.017842	0.122544
TACC3	0.347799	0.0178634	0.122629
LRMP	0.347749	0.017881	0.122688
KCNQ5	-0.347613	0.0179289	0.12281
MAP2K5	-0.347602	0.0179328	0.12281
TNFRSF8	0.347601	0.0179329	0.12281
MSRB2	0.347595	0.0179351	0.12281
LOC102724334	0.347496	0.01797	0.122987
PPT2	-0.347465	0.0179808	0.122999
CKAP4	0.347406	0.0180017	0.12308
ZC3HAV1	0.347333	0.0180277	0.123192
ASIC1	-0.347309	0.0180362	0.123192
SGPP2	-0.347215	0.0180694	0.123333
OSGIN1	0.347199	0.0180751	0.123333
GUSBP1	-0.34713	0.0180994	0.123398
METTL16	-0.347102	0.0181095	0.123398
IRAK4	0.347095	0.018112	0.123398
LST1	0.346919	0.0181747	0.123763
CCDC65	-0.346885	0.0181865	0.123782
DOCK9	-0.346855	0.0181973	0.123793
NR1D1	-0.346794	0.0182191	0.123816
GRB10	0.346777	0.018225	0.123816
RIPK1	0.346769	0.0182281	0.123816
NNT-AS1	-0.346741	0.0182381	0.123822
ITPK1	0.346699	0.018253	0.123826
ABCA1	0.346674	0.0182621	0.123826
[truncated: 11,559 more rows]
