# Supplementary material for: Gene expression signature predicts rate of type 1 diabetes progression
Source: eBioMedicine. 2023 May 22;92:104625. doi: 10.1016/j.ebiom.2023.104625 (PMC10277927; doi:10.1016/j.ebiom.2023.104625)
Supplement: Table S4 [file mmc4.xlsx]

## Sheet: Sheet1
gene	r	p	fdr
SPATA24	-0.615105	0.000179418	0.565979
FAM13A-AS1	0.575373	0.000570767	0.565979
LOC100133091	0.556915	0.000930846	0.565979
RIOK1	-0.5569	0.000931218	0.565979
ARL1	-0.543095	0.00131844	0.565979
PRKRIP1	-0.539414	0.00144296	0.565979
DHX57	-0.537398	0.00151541	0.565979
LINC00173	0.534209	0.00163652	0.565979
ARL14EP	-0.532674	0.00169775	0.565979
CMC2	-0.532567	0.00170208	0.565979
LINC00539	-0.53173	0.00173641	0.565979
MTHFD2L	-0.524885	0.0020403	0.565979
NALT1	0.523232	0.00212028	0.565979
C6orf136	0.517652	0.00241073	0.565979
CTRL	0.512264	0.0027233	0.565979
RFX3-AS1	-0.509844	0.00287476	0.565979
PTMAP11	-0.509678	0.00288541	0.565979
TEX30	-0.508105	0.00298809	0.565979
COMMD10	-0.503988	0.00327181	0.565979
CXCR4	0.501049	0.0034883	0.565979
NCF1B	0.500783	0.00350851	0.565979
HLA-J	0.498707	0.00366959	0.565979
SEC22C	-0.497775	0.00374392	0.565979
RNF175	-0.495219	0.00395457	0.565979
DECR1	0.495098	0.0039648	0.565979
PVR	-0.493261	0.00412284	0.565979
UACA	-0.493217	0.00412664	0.565979
BNIPL	0.492677	0.00417416	0.565979
KIR2DL4	0.490997	0.00432493	0.565979
TTLL11	-0.490185	0.00439946	0.565979
GBP1P1	0.489556	0.00445792	0.565979
MIR29C	0.487444	0.00465926	0.565979
USP36	-0.48346	0.00506037	0.565979
NCF1	0.482578	0.00515313	0.565979
ST6GALNAC2	0.481216	0.00529906	0.565979
USP10	0.479056	0.0055379	0.565979
XKR8	0.478808	0.00556591	0.565979
CELSR3	-0.478065	0.00565053	0.565979
LINC01138	0.47781	0.00567983	0.565979
ZNF232	-0.477298	0.00573902	0.565979
FKBP3	-0.4771	0.00576209	0.565979
B9D2	0.476588	0.005822	0.565979
THUMPD2	-0.474897	0.00602371	0.565979
ERCC8	-0.474036	0.00612877	0.565979
PRRG4	0.473251	0.00622576	0.565979
FRMD8P1	-0.47307	0.00624838	0.565979
TOR1AIP2	0.472768	0.0062862	0.565979
L3MBTL1	-0.472441	0.00632742	0.565979
RMC1	0.47174	0.00641643	0.565979
SGSH	-0.471571	0.00643805	0.565979
KCTD2	0.470935	0.00651988	0.565979
DHRS9	0.470636	0.00655873	0.565979
SCML2	-0.46984	0.00666301	0.565979
POLB	0.469033	0.00677029	0.565979
ORAI3	0.469032	0.00677039	0.565979
RNF185	0.468533	0.00683744	0.565979
SPRYD3	0.468184	0.00688461	0.565979
IRF9	0.467332	0.00700099	0.565979
SMYD2	-0.466501	0.0071162	0.565979
PBX2	0.466328	0.00714032	0.565979
MLH3	-0.465924	0.00719714	0.565979
B3GLCT	-0.465224	0.00729628	0.565979
PREP	-0.464447	0.00740785	0.565979
FBXO22	-0.46428	0.00743196	0.565979
ACVR1	-0.463808	0.00750051	0.565979
GHRL	0.462859	0.00764013	0.565979
105378775	0.461848	0.00779124	0.565979
TBC1D3E	0.46178	0.00780147	0.565979
ITM2B	0.4616	0.00782869	0.565979
C11orf1	-0.460927	0.00793112	0.565979
TSG101	0.460737	0.00796031	0.565979
SOWAHC	-0.460625	0.0079774	0.565979
NUDT13	-0.459457	0.00815884	0.565979
TUBA1C	0.459339	0.00817724	0.565979
OSBPL2	0.459278	0.00818691	0.565979
PILRA	0.458586	0.00829632	0.565979
DHX34	0.458338	0.00833577	0.565979
GPX3	0.457496	0.00847115	0.565979
MRPL47	-0.456735	0.00859508	0.565979
CSKMT	-0.456619	0.00861402	0.565979
H2BC5	0.456091	0.0087011	0.565979
SRD5A1	-0.455443	0.00880888	0.565979
TMTC4	-0.454022	0.00904925	0.565979
ALOX5AP	0.453523	0.00913509	0.565979
NUDT5	0.453191	0.00919244	0.565979
DGLUCY	0.452702	0.00927757	0.565979
LPAR2	0.452685	0.00928056	0.565979
LOC100287042	-0.452554	0.00930358	0.565979
GP5	-0.451822	0.00943258	0.565979
PRPF18	-0.451705	0.00945329	0.565979
BMI1	-0.451546	0.00948157	0.565979
ZNF251	-0.451531	0.00948416	0.565979
ITGB1BP1	-0.451443	0.00949988	0.565979
RTF2	0.451203	0.00954267	0.565979
RNASET2	0.45104	0.009572	0.565979
PLAUR	0.449969	0.00976576	0.565979
NCEH1	-0.449783	0.00979983	0.565979
MAGEF1	-0.449717	0.00981193	0.565979
HLA-E	0.449674	0.00981987	0.565979
NUCB2	-0.449569	0.0098391	0.565979
TERF2IP	0.449386	0.00987275	0.565979
LOC101930085	-0.448899	0.00996277	0.565979
GBP2	0.448623	0.0100142	0.565979
RNF19B	0.448618	0.0100151	0.565979
IL2RG	0.448348	0.0100655	0.565979
GNL3	-0.448011	0.0101287	0.565979
NARS1	-0.44744	0.0102368	0.565979
DYNC1I2	-0.447331	0.0102575	0.565979
MAP1LC3A	0.447221	0.0102783	0.565979
DHTKD1	0.447189	0.0102844	0.565979
HLA-C	0.446994	0.0103217	0.565979
OLA1	-0.446168	0.0104807	0.565979
PISD	0.445739	0.0105642	0.565979
TMEM140	0.445439	0.0106229	0.565979
ARL6	-0.44543	0.0106246	0.565979
L2HGDH	-0.445034	0.0107024	0.565979
LOC100130691	-0.444923	0.0107243	0.565979
AOC3	0.444219	0.0108642	0.565979
SNAI3-AS1	0.443846	0.0109389	0.565979
GABPB1-IT1	-0.443786	0.0109509	0.565979
TNFAIP2	0.443038	0.0111022	0.565979
H3-3B	0.442583	0.0111951	0.565979
SVIL-AS1	-0.442349	0.011243	0.565979
LINC01806	-0.442048	0.011305	0.565979
USP54	-0.441656	0.0113863	0.565979
ADPRHL2	0.441654	0.0113866	0.565979
NINJ1	0.44164	0.0113895	0.565979
LOC644936	0.441545	0.0114093	0.565979
IFT52	-0.44115	0.0114918	0.565979
ARHGAP9	0.441052	0.0115124	0.565979
KLHL25	-0.440952	0.0115334	0.565979
CCDC142	-0.44091	0.0115421	0.565979
HLA-H	0.440815	0.0115621	0.565979
BORCS5	-0.440563	0.0116153	0.565979
H2BC12	0.440341	0.0116622	0.565979
APBB3	0.439844	0.011768	0.565979
ANKHD1	0.439422	0.0118585	0.565979
LRRC46	0.439377	0.0118681	0.565979
APOL2	0.439371	0.0118694	0.565979
SLC15A4	0.439328	0.0118788	0.565979
RNF114	0.439299	0.0118849	0.565979
SULT1A2	0.438762	0.0120011	0.565979
SETD6	-0.438539	0.0120497	0.565979
TRDMT1	-0.437793	0.012213	0.565979
LINC01238	-0.437643	0.0122462	0.565979
MLF2	0.437629	0.0122493	0.565979
LGALS9C	0.43761	0.0122535	0.565979
IRF1	0.437463	0.0122859	0.565979
ZNF25	-0.437213	0.0123415	0.565979
MAPRE3	0.437009	0.0123869	0.565979
CDK20	-0.436998	0.0123893	0.565979
UIMC1	0.436946	0.0124009	0.565979
SNX11	0.436258	0.0125553	0.565979
ZDHHC18	0.436166	0.012576	0.565979
FCGBP	-0.436014	0.0126105	0.565979
CD300A	0.435676	0.0126872	0.565979
HCG27	0.434847	0.012877	0.565979
IFT57	-0.434387	0.0129834	0.565979
ZNF662	-0.433229	0.0132543	0.565979
KCTD21	0.432948	0.0133207	0.565979
RAC1	0.432689	0.0133824	0.565979
NIF3L1	-0.432584	0.0134072	0.565979
HLA-B	0.432547	0.0134161	0.565979
FUBP3	-0.432537	0.0134184	0.565979
APOL1	0.432291	0.0134773	0.565979
LOC100996724	-0.431663	0.0136284	0.565979
NCF1C	0.431653	0.0136308	0.565979
LILRA2	0.430893	0.0138156	0.565979
MTAP	-0.430646	0.0138759	0.565979
MRPL39	-0.430026	0.0140286	0.565979
POTEE	0.429723	0.0141038	0.565979
KRBOX4	-0.429643	0.0141237	0.565979
FBXO41	-0.429603	0.0141336	0.565979
PSMB9	0.429563	0.0141438	0.565979
ZNF510	-0.429459	0.0141698	0.565979
NNT-AS1	-0.429292	0.0142114	0.565979
H1-2	0.429242	0.0142238	0.565979
UBC	0.429192	0.0142365	0.565979
GLOD4	-0.429013	0.0142814	0.565979
ZNF383	-0.428629	0.0143782	0.565979
CHFR	0.428362	0.0144457	0.565979
RILPL2	0.428193	0.0144886	0.565979
RAB11FIP3	-0.427882	0.014568	0.565979
MAP1LC3B	0.427848	0.0145766	0.565979
FAR2	0.427755	0.0146004	0.565979
ATG16L2	0.427274	0.014724	0.565979
CD53	0.426944	0.0148093	0.565979
C12orf73	-0.426932	0.0148122	0.565979
TCTA	0.426679	0.014878	0.565979
STK40	0.42627	0.0149846	0.565979
ACTR5	-0.426261	0.0149872	0.565979
ERO1A	0.425779	0.0151135	0.565979
ASPRV1	0.425348	0.0152275	0.565979
SNRPA1	-0.425069	0.0153016	0.565979
TRAPPC1	0.425	0.0153199	0.565979
SLC16A5	0.424978	0.0153258	0.565979
SAP30	0.424708	0.015398	0.565979
CEACAM1	0.424623	0.0154206	0.565979
DZANK1	-0.424291	0.0155098	0.565979
ARHGDIB	0.424049	0.015575	0.565979
MAP11	0.423918	0.0156106	0.565979
PSMC2	-0.423897	0.0156162	0.565979
BIK	0.423694	0.0156714	0.565979
COA4	-0.423117	0.0158287	0.565979
H3-3A	0.423049	0.0158473	0.565979
LCMT2	-0.42226	0.0160649	0.565979
PPIL3	-0.422246	0.0160687	0.565979
LINC00653	-0.422214	0.0160775	0.565979
SMIM19	-0.422117	0.0161045	0.565979
MCTS2P	-0.422097	0.0161099	0.565979
IGHV3-74	0.422039	0.0161261	0.565979
YIPF3	0.421716	0.0162162	0.565979
TALDO1	0.421692	0.0162228	0.565979
LMLN	-0.42166	0.0162319	0.565979
IQCC	-0.421259	0.0163443	0.565979
CEBPB-AS1	0.421011	0.0164142	0.565979
CPPED1	0.420773	0.0164813	0.565979
CLDN9	0.420612	0.016527	0.565979
TMBIM6	0.420297	0.0166167	0.565979
ATP6V1B2	0.420194	0.0166462	0.565979
FADD	0.420135	0.016663	0.565979
IL3RA	0.420081	0.0166785	0.565979
FGD3	0.420072	0.0166811	0.565979
STAT1	0.420058	0.0166849	0.565979
TRAV38-2DV8	0.420028	0.0166936	0.565979
ANKRD13A	0.419953	0.0167151	0.565979
BRAP	0.419791	0.0167616	0.565979
AFG3L1P	-0.419691	0.0167902	0.565979
LOC100287896	-0.419658	0.0167998	0.565979
PPIP5K1	-0.41959	0.0168194	0.565979
PPIEL	-0.419534	0.0168355	0.565979
HCLS1	0.419182	0.0169373	0.565979
LAPTM5	0.419118	0.0169557	0.565979
TPRG1L	0.419117	0.0169561	0.565979
H2BC21	0.419049	0.0169759	0.565979
ETV7	0.418475	0.017143	0.565979
URB1	-0.418329	0.0171858	0.565979
SIRT7	0.418263	0.0172051	0.565979
CYTIP	0.417903	0.017311	0.565979
ERGIC1	0.417901	0.0173119	0.565979
DPY30	-0.417792	0.017344	0.565979
AKAP8	-0.417634	0.0173907	0.565979
TMEM43	0.417434	0.01745	0.565979
CEACAM8	-0.417396	0.0174614	0.565979
GUCD1	0.417361	0.0174717	0.565979
IFI27L1	-0.417275	0.0174974	0.565979
TCEAL1	-0.417262	0.0175011	0.565979
CCDC7	-0.417063	0.0175605	0.565979
FKBP1A	0.416982	0.0175846	0.565979
DHRSX	0.416599	0.0176995	0.565979
BIN3	0.416074	0.0178579	0.565979
RPS27	-0.41597	0.0178893	0.565979
COP1	0.415963	0.0178914	0.565979
C12orf29	-0.415919	0.0179046	0.565979
BCL2L2	-0.415852	0.017925	0.565979
CPQ	0.415766	0.0179513	0.565979
PPIF	0.415577	0.0180087	0.565979
HMGN2P46	0.415052	0.0181695	0.565979
SYS1	0.414844	0.0182334	0.565979
TAP1	0.414654	0.0182921	0.565979
DNAJC15	-0.414399	0.018371	0.565979
UBE2B	0.414328	0.0183931	0.565979
PPP4C	0.413954	0.0185093	0.565979
UNC119	0.413812	0.0185537	0.565979
CRTAM	-0.413789	0.0185608	0.565979
NSFL1C	0.413692	0.0185913	0.565979
RPL22L1	-0.413625	0.0186123	0.565979
ICAM3	0.413542	0.0186382	0.565979
TRND	0.413291	0.0187171	0.565979
TSHZ2	-0.413235	0.0187346	0.565979
GIMAP7	-0.412968	0.0188189	0.565979
DHRS1	0.412684	0.018909	0.565979
LINC00894	-0.412632	0.0189256	0.565979
ESR1	-0.41259	0.0189389	0.565979
ALAS1	0.412452	0.0189829	0.565979
C8orf58	0.412261	0.0190437	0.565979
ZNF589	-0.412155	0.0190776	0.565979
S100A11	0.41212	0.0190886	0.565979
SLC12A2	-0.412071	0.0191045	0.565979
CHMP2A	0.41206	0.0191078	0.565979
ZFP41	-0.411973	0.0191358	0.565979
LOC101927151	-0.411901	0.019159	0.565979
ARL4D	-0.411769	0.0192012	0.565979
GVQW3	-0.411735	0.0192123	0.565979
BTN3A2	0.411713	0.0192194	0.565979
NFKBIA	0.411524	0.0192801	0.565979
GTPBP4	-0.411448	0.0193047	0.565979
ZNF530	-0.411448	0.0193047	0.565979
ZNF606	-0.41135	0.0193364	0.565979
PRR13	0.411334	0.0193417	0.565979
RPL23	-0.41124	0.0193721	0.565979
EBF1	-0.411202	0.0193842	0.565979
KRT23	0.411117	0.0194118	0.565979
EIF2A	-0.411088	0.0194214	0.565979
PSME1	0.411072	0.0194265	0.565979
PLAG1	-0.410969	0.01946	0.565979
PRKCZ	0.410856	0.0194968	0.565979
LSP1P4	0.410784	0.0195201	0.565979
PELO	0.410617	0.0195748	0.565979
ITPK1	0.410475	0.019621	0.565979
XRCC6P5	0.410248	0.0196956	0.565979
EPHB1	0.410158	0.019725	0.565979
CPNE1	0.410026	0.0197686	0.565979
ABHD4	0.410006	0.019775	0.565979
LOC102606465	-0.409898	0.0198107	0.565979
GBA	0.409783	0.0198487	0.565979
SELL	0.409737	0.019864	0.565979
STARD10	0.409606	0.0199074	0.565979
LOC101929698	-0.40943	0.0199658	0.565979
ZHX3	-0.409272	0.0200181	0.565979
LOC285074	0.409082	0.0200816	0.565979
C16orf54	0.408907	0.0201401	0.565979
COX7C	-0.408874	0.020151	0.565979
CA5B	-0.408869	0.0201528	0.565979
RAF1	0.408646	0.0202274	0.565979
MPP6	-0.408415	0.0203053	0.565979
SUPT3H	-0.40826	0.0203573	0.565979
C11orf58	-0.408052	0.0204277	0.565979
C3orf62	0.407999	0.0204457	0.565979
HLA-A	0.407872	0.0204886	0.565979
FAHD2A	-0.407734	0.0205356	0.565979
PEX11A	-0.407664	0.0205595	0.565979
TREM1	0.407615	0.020576	0.565979
CDC42SE1	0.407497	0.0206164	0.565979
RAB20	0.407493	0.0206176	0.565979
FUZ	0.407366	0.0206611	0.565979
ZNF227	-0.407328	0.0206742	0.565979
CCDC183-AS1	-0.40727	0.0206937	0.565979
ARPC4	0.407238	0.0207047	0.565979
DCAF13	-0.407145	0.0207366	0.565979
ARID3B	0.406926	0.0208116	0.565979
HSH2D	0.406724	0.0208812	0.565979
NPHP3-ACAD11	-0.406663	0.0209024	0.565979
WWC3	0.40649	0.020962	0.565979
SRSF2	-0.406183	0.0210685	0.565979
C5orf63	-0.406042	0.0211176	0.565979
LITAF	0.405954	0.0211483	0.565979
SQOR	0.405827	0.0211923	0.565979
XPA	-0.405506	0.0213048	0.565979
GRHL1	-0.405327	0.0213675	0.565979
SEPHS1	-0.405317	0.021371	0.565979
RPAIN	-0.405267	0.0213886	0.565979
CCDC174	0.40523	0.0214016	0.565979
U2AF1	0.405166	0.0214242	0.565979
TFB2M	-0.405069	0.0214582	0.565979
GATAD1	-0.404846	0.0215368	0.565979
RIDA	-0.404844	0.0215376	0.565979
RPL34	-0.404781	0.0215598	0.565979
RAB9A	0.404615	0.0216188	0.565979
MAGEH1	-0.404581	0.0216309	0.565979
OXSM	-0.404516	0.021654	0.565979
OSTF1	0.404455	0.0216755	0.565979
RCL1	-0.404352	0.0217123	0.565979
LOC100507006	0.404276	0.0217393	0.565979
LCAT	0.404117	0.0217959	0.565979
BECN1	0.404051	0.0218195	0.565979
RAB1A	0.403961	0.0218517	0.565979
TPM3	0.403933	0.0218616	0.565979
MAU2	0.403765	0.0219218	0.565979
TES	-0.40358	0.0219884	0.565979
MRRF	-0.403297	0.0220905	0.565979
TMEM42	-0.403293	0.0220919	0.565979
THOC5	0.403164	0.0221386	0.565979
PHF23	0.403069	0.0221729	0.565979
GAR1	0.403014	0.022193	0.565979
IFNG-AS1	-0.40276	0.0222849	0.565979
NEK3	-0.402595	0.022345	0.565979
UMPS	-0.402473	0.0223895	0.565979
TAGLN2	0.402421	0.0224087	0.565979
RBX1	-0.402368	0.0224281	0.565979
NAA35	-0.402278	0.0224609	0.565979
GDI1	0.402101	0.0225259	0.565979
LOC100132077	-0.402095	0.0225278	0.565979
PRAF2	0.402091	0.0225293	0.565979
KCTD3	-0.402009	0.0225595	0.565979
LINC00667	-0.401836	0.0226233	0.565979
CLN6	0.401743	0.0226576	0.565979
GDPD3	0.401735	0.0226603	0.565979
TUBA1B	0.401652	0.0226909	0.565979
ZNF746	0.401315	0.0228156	0.565979
METTL3	-0.401315	0.0228159	0.565979
CRTC2	0.401241	0.0228431	0.565979
KDM4C	-0.400953	0.0229503	0.565979
TMUB2	0.400884	0.022976	0.565979
IGKV6-21	0.400646	0.023065	0.565979
IFITM2	0.400439	0.0231423	0.565979
ILF3	-0.400408	0.0231543	0.565979
DHRS7	0.400399	0.0231573	0.565979
AGAP2	0.400267	0.0232071	0.565979
IFNGR2	0.400191	0.0232356	0.565979
OCM	-0.400185	0.0232378	0.565979
THBS3	0.400064	0.0232837	0.565979
LRIG2	-0.399852	0.0233637	0.565979
WDR11	-0.399658	0.023437	0.565979
MFSD6	-0.399294	0.0235754	0.565979
RAC2	0.39927	0.0235846	0.565979
UBE2L6	0.399109	0.0236458	0.565979
CDC42EP2	0.399043	0.023671	0.565979
STAT6	0.398944	0.0237089	0.565979
WBP1L	0.398712	0.0237981	0.565979
SLC25A44	0.398683	0.0238091	0.565979
C5AR1	0.398658	0.0238187	0.565979
TREML2	0.398539	0.0238645	0.565979
CHP1	0.398506	0.0238773	0.565979
TPD52L2	0.398361	0.023933	0.565979
NARS2	-0.398284	0.0239627	0.565979
DYNC2LI1	-0.398171	0.0240063	0.565979
RALBP1	0.398125	0.0240243	0.565979
CNOT10	0.398036	0.0240585	0.565979
ITGAE	-0.397879	0.0241196	0.565979
TRMT6	-0.397651	0.024208	0.565979
NLGN2	-0.397607	0.0242253	0.565979
IRF2	0.397509	0.0242634	0.565979
PSMD13	0.397467	0.02428	0.565979
PACRGL	-0.39742	0.0242983	0.565979
CD82	0.397302	0.0243442	0.565979
ZNF211	-0.397147	0.0244049	0.565979
GPR108	0.39712	0.0244155	0.565979
FCGR3A	0.396902	0.0245012	0.565979
YWHAB	0.396866	0.0245152	0.565979
SIGLEC14	0.396862	0.0245171	0.565979
GBP1	0.396853	0.0245203	0.565979
WDPCP	-0.396825	0.0245316	0.565979
ARPC5	0.396755	0.0245592	0.565979
CCDC66	-0.39669	0.0245848	0.565979
PIPSL	0.39667	0.0245927	0.565979
TACC3	0.396629	0.0246089	0.565979
TSR1	-0.396626	0.0246101	0.565979
CHST11	0.396485	0.0246658	0.565979
CCM2	0.396466	0.0246731	0.565979
TSHZ3	0.396455	0.0246775	0.565979
CDA	0.396319	0.0247314	0.565979
DGAT1	0.39631	0.0247351	0.565979
TFE3	0.395797	0.024939	0.565979
GOSR2	-0.39573	0.0249656	0.565979
ZFYVE27	0.395691	0.0249814	0.565979
ACVR2B	-0.395388	0.0251025	0.565979
PDCD4-AS1	0.395251	0.0251576	0.565979
B4GALT7	-0.395197	0.0251793	0.565979
CEP85	-0.394939	0.0252831	0.565979
UBE2D2	0.394879	0.0253073	0.565979
GHITM	0.394792	0.0253423	0.565979
RERE-AS1	0.394729	0.0253679	0.565979
PAK1	0.394726	0.0253691	0.565979
CSNK1D	0.394679	0.0253884	0.565979
EMC3-AS1	-0.394617	0.0254134	0.565979
H3-5	0.394285	0.0255483	0.565979
TATDN1	-0.394282	0.0255494	0.565979
ZNF304	-0.394055	0.025642	0.565979
SLC45A4	0.393993	0.0256674	0.565979
TOMM20	-0.393853	0.0257245	0.565979
VRK3	0.393703	0.025786	0.565979
TNFSF14	0.393625	0.0258178	0.565979
LSM3	-0.393427	0.0258992	0.565979
DNAL4	0.393409	0.0259065	0.565979
GIMAP6	-0.393362	0.025926	0.565979
SPEF2	-0.393147	0.0260148	0.565979
ACADM	-0.39311	0.0260301	0.565979
MTIF2	-0.393046	0.0260566	0.565979
MIR3916	-0.393034	0.0260615	0.565979
C11orf95	-0.392938	0.0261013	0.565979
CASP17P	-0.392934	0.026103	0.565979
TUBA4A	0.392909	0.0261132	0.565979
MAX	0.392836	0.0261435	0.565979
HOMER2	-0.392809	0.0261546	0.565979
MAPK3	0.3928	0.0261584	0.565979
MPZL1	0.392778	0.0261675	0.565979
MBD6	0.392704	0.0261985	0.565979
RAPH1	-0.392655	0.0262188	0.565979
C5AR2	0.392594	0.0262442	0.565979
PDSS1	-0.392513	0.0262777	0.565979
RBM19	-0.392399	0.0263252	0.565979
F11R	0.392324	0.0263565	0.565979
CAPRIN2	-0.392251	0.0263871	0.565979
ANP32A	0.392039	0.0264756	0.565979
MOB3B	-0.391929	0.0265217	0.565979
TRAV10	0.391722	0.0266089	0.565979
WIPI2	0.391588	0.0266654	0.565979
IAH1	-0.391545	0.0266836	0.565979
GIMAP5	-0.391539	0.026686	0.565979
NUAK2	0.391487	0.0267081	0.565979
CIAO2A	-0.391454	0.0267217	0.565979
NADK	0.391438	0.0267286	0.565979
POMGNT2	-0.391226	0.0268183	0.565979
KRT73	-0.391182	0.0268367	0.565979
MRPL32	-0.391125	0.0268608	0.565979
CCDC91	-0.390947	0.0269365	0.565979
PLXNA1	-0.390821	0.02699	0.565979
TBCE	-0.390775	0.0270099	0.565979
H3P6	0.390759	0.0270165	0.565979
APOBEC3A	0.390733	0.0270278	0.565979
ABTB1	0.390703	0.0270404	0.565979
RPL26	-0.390602	0.0270837	0.565979
ETFDH	-0.390587	0.0270899	0.565979
REM2	0.390539	0.0271106	0.565979
UBE2R2	0.390472	0.0271393	0.565979
NUP88	-0.390273	0.0272241	0.565979
PDE4B	0.390261	0.0272293	0.565979
PITPNA	0.390124	0.0272882	0.565979
ZNF283	-0.389838	0.0274115	0.565979
EPHB4	0.389663	0.0274868	0.565979
TGFB3	-0.389651	0.027492	0.565979
PAQR6	0.389571	0.0275268	0.565979
ABL2	-0.389547	0.0275372	0.565979
CWC25	0.389531	0.0275439	0.565979
METAP2	-0.389507	0.0275544	0.565979
MBTPS1	-0.389497	0.0275588	0.565979
FCGR3B	0.389493	0.0275603	0.565979
PDLIM7	0.389237	0.0276716	0.565979
TRIM21	0.389159	0.0277052	0.565979
ATP6V0B	0.389057	0.0277499	0.565979
ECHDC3	0.389044	0.0277553	0.565979
CAMSAP1	-0.388922	0.0278085	0.565979
CDK14	0.388779	0.0278709	0.565979
ATP2A1	0.388578	0.027959	0.565979
RCN3	0.38854	0.0279757	0.565979
BATF2	0.388492	0.0279965	0.565979
PSME3IP1	0.388439	0.02802	0.565979
RNASE4	-0.388359	0.0280552	0.565979
MAGOHB	-0.388353	0.0280576	0.565979
EMP1	-0.388285	0.0280877	0.565979
ARF1	0.388113	0.0281633	0.565979
ARHGAP30	0.388056	0.0281884	0.565979
APOBEC3B	0.387999	0.0282138	0.565979
DAZAP2	0.387985	0.02822	0.565979
ZRANB3	-0.387961	0.0282303	0.565979
CEBPG	-0.387345	0.0285036	0.565979
ANTXRLP1	-0.387315	0.0285167	0.565979
ARAP3	0.387049	0.0286356	0.565979
SEPHS2	0.386797	0.0287484	0.565979
SLC11A2	-0.38673	0.0287781	0.565979
CALCOCO1	0.386726	0.02878	0.565979
VOPP1	0.386355	0.0289471	0.565979
RPS17	-0.386278	0.0289819	0.565979
RPL11	-0.386206	0.0290141	0.565979
RPN1	0.386148	0.0290404	0.565979
DDHD2	-0.386104	0.0290605	0.565979
OTUD5	0.386081	0.0290708	0.565979
MAT2B	0.386038	0.0290901	0.565979
CNN2	0.386006	0.0291047	0.565979
HMGN2	0.385917	0.0291448	0.565979
C17orf67	-0.385864	0.0291688	0.565979
PRKCQ-AS1	-0.385849	0.029176	0.565979
FTH1	0.385735	0.0292276	0.565979
RAB7A	0.385593	0.029292	0.565979
IGKV6D-21	0.385559	0.0293077	0.565979
FAM185A	-0.385555	0.0293093	0.565979
HOTAIRM1	0.385388	0.0293856	0.565979
NOL10	-0.385289	0.0294306	0.565979
DEDD2	0.385267	0.0294407	0.565979
GPAT3	0.385234	0.0294561	0.565979
WDR3	-0.385181	0.0294802	0.565979
ZNF239	-0.385168	0.0294862	0.565979
TSPYL4	-0.384931	0.0295949	0.565979
STX5	0.384806	0.0296523	0.565979
SHISA5	0.384743	0.0296811	0.565979
DNMT1	-0.384657	0.0297206	0.565979
VPS37B	0.384591	0.0297512	0.565979
TUBA1A	0.384489	0.029798	0.565979
NRBF2	0.384443	0.0298194	0.565979
UBIAD1	-0.38437	0.0298531	0.565979
MIR29B2	0.384314	0.0298791	0.565979
RBMX	-0.384271	0.0298989	0.565979
TRIB2	-0.38427	0.0298996	0.565979
TCERG1	-0.384251	0.0299081	0.565979
LINC00528	0.384199	0.0299322	0.565979
TMEM88	0.384125	0.0299667	0.565979
DPEP2	0.384047	0.0300026	0.565979
RPS7	-0.383987	0.0300308	0.565979
ZNF540	-0.38363	0.030197	0.565979
SIK2	-0.383603	0.0302096	0.565979
LOC728673	-0.383592	0.0302146	0.565979
INKA2	0.383565	0.0302271	0.565979
VASP	0.383515	0.0302504	0.565979
DST	-0.383494	0.0302605	0.565979
MYBPC3	0.383462	0.0302752	0.565979
ACAT2	-0.383432	0.0302894	0.565979
ARHGAP15	0.383409	0.0303003	0.565979
NUDCD2	-0.383338	0.0303333	0.565979
CSNK1A1L	0.383317	0.0303434	0.565979
TAPBPL	0.383022	0.0304816	0.565979
TRAT1	-0.382788	0.0305918	0.565979
AGBL3	-0.382755	0.0306071	0.565979
SNIP1	0.382689	0.0306387	0.565979
PPCDC	0.382501	0.0307273	0.565979
MRS2	-0.382443	0.0307546	0.565979
GFM1	-0.382415	0.0307681	0.565979
DENND11	-0.382212	0.0308644	0.565979
NDEL1	0.382114	0.0309112	0.565979
METTL18	-0.382067	0.0309331	0.565979
MICA	0.381932	0.0309979	0.565979
ELL	0.381887	0.0310189	0.565979
LOC284454	0.38188	0.0310224	0.565979
TIGD3	0.381878	0.0310235	0.565979
ITGAX	0.381822	0.0310499	0.565979
FANCM	-0.381782	0.0310692	0.565979
CD99P1	-0.381752	0.0310834	0.565979
NRBP1	0.381657	0.0311291	0.565979
WBP2	0.381656	0.0311292	0.565979
OAZ2	0.381647	0.0311339	0.565979
SNX9	-0.381594	0.0311592	0.565979
ZNF235	-0.381571	0.03117	0.565979
EIF1B	0.381322	0.0312893	0.565979
PTEN	0.381218	0.0313397	0.565979
RPL7	-0.381184	0.0313557	0.565979
OSER1-DT	0.381131	0.0313813	0.565979
MYORG	-0.381124	0.0313845	0.565979
LRCH1	-0.381086	0.031403	0.565979
USF1	0.380994	0.0314471	0.565979
KCNJ14	-0.380827	0.031528	0.565979
RAB3D	0.380822	0.0315305	0.565979
RPL31	-0.380805	0.0315387	0.565979
TAF1L	-0.380796	0.0315429	0.565979
TSFM	-0.380753	0.0315638	0.565979
CD2BP2	0.380716	0.0315816	0.565979
FOXJ1	-0.380552	0.0316612	0.565979
SLC2A9	-0.380494	0.0316891	0.565979
ZNF337	-0.380388	0.0317407	0.565979
PSMB8	0.380277	0.0317949	0.565979
LOC100294145	-0.379936	0.031961	0.565979
TRPC4AP	0.379863	0.0319967	0.565979
SNAPC1	-0.379806	0.0320245	0.565979
HOXA1	0.379793	0.032031	0.565979
ZNF718	-0.379728	0.0320629	0.565979
SRXN1	0.379693	0.03208	0.565979
RGS14	0.379635	0.0321083	0.565979
H2BC4	0.379616	0.0321178	0.565979
ARPC1A	0.379504	0.0321727	0.565979
SIRPB1	0.379477	0.0321862	0.565979
VSIR	0.379224	0.0323105	0.565979
LOC101929767	0.379174	0.032335	0.565979
PHC2	0.37917	0.0323374	0.565979
TRA2B	-0.379169	0.0323377	0.565979
ANKRD36C	-0.379165	0.0323398	0.565979
HTATIP2	0.379157	0.0323434	0.565979
FRAT2	0.379156	0.0323438	0.565979
CD52	-0.379138	0.0323528	0.565979
ANKRD22	0.37899	0.0324258	0.565979
SSH3	0.378952	0.0324448	0.565979
SELPLG	0.378854	0.0324931	0.565979
FRAT1	0.37881	0.0325151	0.565979
DAPK2	0.378804	0.0325179	0.565979
ALDH3A2	-0.378709	0.032565	0.565979
SLCO3A1	0.378672	0.0325835	0.565979
RAI1	-0.378574	0.0326322	0.565979
BLOC1S3	0.378402	0.0327179	0.565979
PSMB3	0.378302	0.0327678	0.565979
TENT4A	-0.378301	0.032768	0.565979
EGR3	-0.378268	0.0327844	0.565979
ZNF415	-0.378255	0.0327909	0.565979
MRPL1	-0.378249	0.0327939	0.565979
JDP2	0.378247	0.0327951	0.565979
USP51	-0.377952	0.0329425	0.565979
CTPS2	-0.377886	0.0329754	0.565979
PEF1	0.377854	0.0329918	0.565979
SLC35A1	-0.377786	0.0330255	0.565979
ZUP1	-0.377758	0.0330398	0.565979
EZH1	0.377736	0.0330511	0.565979
KCMF1	0.377518	0.0331604	0.565979
LINC01588	-0.377512	0.0331637	0.565979
C15orf40	-0.377504	0.0331676	0.565979
FRA10AC1	-0.377454	0.0331928	0.565979
RHOG	0.377305	0.033268	0.565979
POTEM	0.377299	0.0332711	0.565979
ZNF554	-0.377276	0.0332828	0.565979
FCGRT	0.377265	0.0332882	0.565979
SHPRH	-0.377241	0.0333003	0.565979
SIGLEC5	0.377208	0.0333167	0.565979
LST1	0.377192	0.0333251	0.565979
EIF2S1	-0.377082	0.0333808	0.565979
TRIB1	0.377059	0.0333923	0.565979
RAB5B	0.376999	0.0334228	0.565979
CKS2	-0.376975	0.0334348	0.565979
ZGRF1	-0.376931	0.0334569	0.565979
TRIM39	0.376819	0.0335138	0.565979
RHBDD2	0.376687	0.033581	0.565979
CALCOCO2	0.376648	0.033601	0.565979
CHIC2	0.376614	0.0336181	0.565979
TXNIP	0.376561	0.0336453	0.565979
BTNL3	0.376466	0.0336935	0.565979
NCF2	0.376429	0.0337124	0.565979
ZBED4	-0.376286	0.0337858	0.565979
RPS24	-0.376169	0.0338455	0.565979
TSEN34	0.37616	0.0338498	0.565979
EID1	-0.376123	0.0338687	0.565979
MDM1	-0.375993	0.0339355	0.565979
REPS2	0.375958	0.0339536	0.565979
GNG5	0.375886	0.0339906	0.565979
AURKAIP1	0.375727	0.0340723	0.565979
GPSM3	0.37563	0.0341223	0.565979
RPL21P28	-0.375626	0.0341245	0.565979
PLEKHO1	0.375562	0.0341575	0.565979
MCEE	-0.375536	0.0341705	0.565979
SH3BP5L	0.375465	0.0342074	0.565979
DBI	-0.375451	0.0342145	0.565979
ARHGEF35-AS1	-0.37543	0.0342257	0.565979
MSRB1	0.375392	0.0342452	0.565979
TESMIN	0.375321	0.034282	0.565979
NGLY1	0.375279	0.0343034	0.565979
SUN1	-0.375211	0.0343388	0.565979
LZTS2	-0.375198	0.0343455	0.565979
ZNF322	-0.375125	0.0343836	0.565979
SDHAP1	-0.375057	0.0344188	0.565979
ZNF204P	-0.375053	0.0344209	0.565979
COX20	-0.374959	0.0344697	0.565979
MAPKAPK2	0.374934	0.0344826	0.565979
MICAL1	0.37475	0.0345783	0.565979
LILRB3	0.374706	0.0346011	0.565979
MCF2L	-0.37468	0.0346148	0.565979
RAB11FIP4	0.374629	0.0346412	0.565979
ZFP3	-0.374604	0.0346543	0.565979
LAT2	0.374433	0.0347434	0.565979
PLEK	0.374428	0.0347463	0.565979
FAM214B	0.374319	0.0348032	0.565979
PRCP	0.374289	0.034819	0.565979
GCSHP3	-0.374239	0.0348451	0.565979
SARNP	-0.374182	0.0348751	0.565979
CRNKL1	0.374132	0.0349014	0.565979
SHKBP1	0.374127	0.0349041	0.565979
AMPD2	0.374032	0.034954	0.565979
CARS1	0.373937	0.0350039	0.565979
ARF5	0.373923	0.0350114	0.565979
DHRS12	0.373912	0.0350168	0.565979
IQSEC3	-0.373897	0.0350248	0.565979
RNF167	0.373851	0.0350489	0.565979
FAM209A	0.373835	0.0350574	0.565979
FAM223A	0.373753	0.0351008	0.565979
SLC44A2	0.373658	0.0351509	0.565979
MINDY1	0.373646	0.0351574	0.565979
HNRNPK	0.373505	0.0352315	0.565979
CD3EAP	-0.373464	0.0352535	0.565979
DMAC2L	-0.373288	0.0353468	0.565979
CCDC141	-0.373261	0.035361	0.565979
VDR	0.373212	0.0353867	0.565979
PPP1R11	0.373128	0.0354317	0.565979
ZNF260	-0.37312	0.0354358	0.565979
MFSD5	0.373117	0.0354376	0.565979
PDE4DIP	-0.37304	0.0354783	0.565979
GOLGA8M	-0.37298	0.0355103	0.565979
ENOPH1	-0.372932	0.0355356	0.565979
LRRC4	0.372901	0.0355521	0.565979
PPP1R18	0.372742	0.035637	0.565979
LOC105369669	-0.372727	0.0356453	0.565979
CANT1	0.37272	0.0356488	0.565979
PPP2CA	0.372609	0.0357081	0.565979
FAM174A	0.372523	0.0357543	0.565979
CFL1	0.372317	0.0358645	0.565979
RPS3A	-0.372294	0.0358768	0.565979
CCDC18	-0.372288	0.03588	0.565979
RRP12	0.372283	0.0358829	0.565979
GLUL	0.372267	0.0358916	0.565979
HS1BP3	0.372217	0.0359181	0.565979
NSRP1	-0.372197	0.0359291	0.565979
NFAM1	0.37213	0.0359648	0.565979
FPR1	0.372041	0.0360127	0.565979
CENPP	-0.37202	0.0360244	0.565979
UHRF1BP1	-0.371986	0.0360425	0.565979
RTN3	0.371963	0.0360548	0.565979
RAMAC	0.371933	0.0360711	0.565979
SNHG16	0.371925	0.0360755	0.565979
ZNF266	-0.371691	0.0362016	0.565979
SYAP1	0.371539	0.0362842	0.565979
RNF122	0.371523	0.0362926	0.565979
NFE2L2	0.371502	0.0363038	0.565979
NOL8	-0.371305	0.0364109	0.565979
TRAPPC11	-0.37128	0.0364247	0.565979
RGL2	0.371222	0.0364561	0.565979
RAD18	-0.371152	0.0364943	0.565979
STK39	-0.370945	0.0366071	0.565979
MARK3	0.370829	0.03667	0.565979
FUOM	-0.370765	0.0367049	0.565979
100996721	0.370651	0.0367674	0.565979
RNF135	0.370552	0.0368218	0.565979
SSU72	0.370501	0.0368497	0.565979
SLC15A3	0.370478	0.0368625	0.565979
RAB37	0.370462	0.0368713	0.565979
ZNF449	-0.370409	0.0369002	0.565979
PA2G4P4	-0.370358	0.036928	0.565979
ZNF814	-0.37034	0.0369382	0.565979
LOC643072	0.370285	0.0369684	0.565979
MNDA	0.370274	0.0369744	0.565979
TCTN3	-0.370146	0.0370449	0.565979
PTAFR	0.370111	0.037064	0.565979
TDG	-0.370079	0.0370816	0.565979
NIT2	-0.370043	0.0371016	0.565979
ABCA7	0.370037	0.0371051	0.565979
ZNF550	-0.370007	0.0371216	0.565979
ZNF175	-0.369752	0.0372623	0.565979
PAFAH1B2	0.369728	0.0372755	0.565979
CPLANE1	-0.369646	0.0373209	0.565979
AGPAT1	0.369486	0.0374099	0.565979
PSENEN	0.369272	0.0375289	0.565979
TMEM179B	0.36923	0.0375523	0.565979
CCDC65	-0.369135	0.0376052	0.565979
GTSF1	-0.369114	0.037617	0.565979
TCEAL8	-0.369087	0.0376319	0.565979
SAR1A	0.369064	0.0376448	0.565979
TBC1D3G	0.369056	0.0376493	0.565979
MSL1	0.369003	0.0376785	0.565979
ZNF257	-0.368928	0.0377208	0.565979
200058	0.368847	0.0377661	0.565979
CD300LB	0.368821	0.0377802	0.565979
WNT10B	-0.368795	0.037795	0.565979
MCL1	0.36877	0.037809	0.565979
ARL8A	0.368582	0.0379144	0.565979
FTH1P3	0.368573	0.0379195	0.565979
PCTP	0.368547	0.0379342	0.565979
GLA	0.368525	0.0379463	0.565979
B3GALNT2	-0.368512	0.0379534	0.565979
VRK1	-0.368496	0.0379627	0.565979
TRIM73	-0.368482	0.0379706	0.565979
UBALD2	0.36844	0.0379939	0.565979
YPEL3	0.368336	0.0380525	0.565979
CCDC144B	-0.368335	0.0380531	0.565979
MRPS33	-0.368237	0.0381085	0.565979
NUP54	-0.368222	0.0381169	0.565979
TMEM126B	-0.368217	0.0381196	0.565979
KCNMB4	-0.36805	0.038214	0.565979
ATG4A	-0.368046	0.0382162	0.565979
CEBPB	0.367887	0.0383059	0.565979
LOC102724334	0.367883	0.038308	0.565979
FRMD3	0.36786	0.0383215	0.565979
TMEM79	0.367777	0.0383685	0.565979
RAB1B	0.367738	0.0383901	0.565979
SERPINA1	0.367728	0.0383963	0.565979
MXD1	0.367713	0.0384046	0.565979
ZNF419	-0.367562	0.0384901	0.565979
LOC101929574	-0.367506	0.0385223	0.565979
SLC19A1	0.367471	0.0385422	0.565979
CXCL16	0.367116	0.038744	0.565979
GALNT3	0.367033	0.0387915	0.565979
NSMCE3	-0.366908	0.0388632	0.565979
RAB24	0.366825	0.0389105	0.565979
USP4	0.366766	0.0389446	0.565979
UBE2M	0.3667	0.0389825	0.565979
PIP4K2C	0.366648	0.0390124	0.565979
XPO6	0.366431	0.0391373	0.565979
RAD50	-0.366393	0.0391591	0.565979
DIDO1	-0.366383	0.0391645	0.565979
GUSBP15	-0.36635	0.0391837	0.565979
BID	0.366341	0.0391887	0.565979
CD63	0.366335	0.0391923	0.565979
PSME3	0.366238	0.0392484	0.565979
S1PR2	0.366177	0.0392833	0.565979
PLPPR2	0.366161	0.0392929	0.565979
TMEM252	0.366119	0.0393168	0.565979
PGM3	-0.366025	0.0393713	0.565979
APIP	-0.365983	0.0393959	0.565979
PTOV1	0.365966	0.0394057	0.565979
ARRB2	0.365916	0.0394343	0.565979
VAV1	0.365871	0.0394604	0.565979
GNAI2	0.365736	0.0395388	0.565979
SNAP23	0.365677	0.0395731	0.565979
KIAA0319L	0.365579	0.0396299	0.565979
LAMP2	0.365569	0.0396358	0.565979
LOC102724951	-0.365522	0.0396631	0.565979
SLA	0.365486	0.0396844	0.565979
AMY1C	-0.365472	0.0396922	0.565979
MTG2	0.365399	0.0397346	0.565979
VMP1	0.36536	0.0397576	0.565979
RGL4	0.365296	0.0397949	0.565979
RBM3	-0.365242	0.0398264	0.565979
COX10-AS1	-0.365217	0.039841	0.565979
TRIM11	0.365213	0.0398435	0.565979
CPAMD8	-0.365161	0.0398739	0.565979
SH2D1A	-0.365142	0.0398851	0.565979
MAPKAPK5	-0.365109	0.0399041	0.565979
BTG1	0.365096	0.0399115	0.565979
ASMTL-AS1	0.36504	0.0399444	0.565979
SIGLEC7	0.364754	0.0401125	0.565979
MLX	0.364748	0.0401157	0.565979
DENND3	0.364736	0.0401228	0.565979
VPS37C	0.364733	0.0401245	0.565979
NEDD9	0.364691	0.0401493	0.565979
ZNF738	-0.364611	0.0401961	0.565979
LSMEM1	0.364536	0.0402403	0.565979
TIMM8B	-0.364512	0.0402548	0.565979
CNPY3	0.364507	0.0402577	0.565979
SNN	0.364498	0.0402627	0.565979
TYROBP	0.364476	0.0402759	0.565979
CENPQ	-0.364466	0.0402818	0.565979
SPG21	0.364463	0.0402833	0.565979
STX8	-0.364445	0.0402942	0.565979
CASC3	0.364373	0.0403362	0.565979
SHOC2	0.364281	0.0403911	0.565979
KLHL3	-0.363965	0.040578	0.565979
PRKD2	0.363959	0.0405812	0.565979
CD55	0.363871	0.0406333	0.565979
BANP	0.363826	0.04066	0.565979
TBC1D20	0.363806	0.0406723	0.565979
LOC643387	0.363772	0.040692	0.565979
UBE2Z	0.363765	0.0406965	0.565979
GABARAP	0.363612	0.0407872	0.565979
HINT1	-0.363535	0.0408331	0.565979
GRK6	0.363502	0.040853	0.565979
RHNO1	-0.363488	0.0408614	0.565979
PDCL3P4	-0.363468	0.0408731	0.565979
ZC3H12C	-0.363446	0.0408862	0.565979
ZNF287	-0.363351	0.0409431	0.565979
STX4	0.363266	0.0409937	0.565979
NINJ2-AS1	0.363224	0.0410188	0.565979
CSPP1	-0.363209	0.0410276	0.565979
GLIDR	-0.363208	0.0410282	0.565979
CCDC25	-0.363197	0.0410349	0.565979
PPP2R1B	-0.363125	0.0410781	0.565979
ISG20L2	0.363118	0.0410825	0.565979
RNF34	0.363109	0.0410878	0.565979
LOC100505549	-0.363056	0.0411194	0.565979
HSD17B7P2	0.36305	0.0411227	0.565979
TSPAN2	0.362984	0.0411624	0.565979
PLEKHM1	0.362965	0.0411737	0.565979
ADAM8	0.362951	0.0411826	0.565979
SHF	0.362941	0.0411886	0.565979
GCC1	0.362701	0.0413325	0.565979
THEMIS2	0.362681	0.0413446	0.565979
SAP25	0.362637	0.0413708	0.565979
ARF4	0.362625	0.0413781	0.565979
CRABP2	0.362624	0.041379	0.565979
PAK6	-0.362576	0.0414078	0.565979
MPV17L2	0.362558	0.0414184	0.565979
TRIM27	0.362422	0.0415008	0.565979
RNF149	0.362248	0.0416059	0.565979
C2orf74	-0.362216	0.0416253	0.565979
CARS2	0.362187	0.0416424	0.565979
SLC16A3	0.362169	0.0416533	0.565979
VWA7	0.362019	0.0417443	0.565979
MRPL22	-0.361922	0.0418032	0.565979
FCGR1CP	0.361896	0.0418192	0.565979
HCG26	0.361834	0.0418567	0.565979
YWHAZ	0.361827	0.0418609	0.565979
JPT1	0.361726	0.0419222	0.565979
C2orf76	-0.361714	0.04193	0.565979
TGS1	-0.361684	0.041948	0.565979
IFIT3	0.361621	0.0419866	0.565979
ACTB	0.361532	0.0420408	0.565979
ANXA11	0.361397	0.042123	0.565979
CHMP1A	0.361267	0.0422026	0.565979
CYTH4	0.361111	0.0422979	0.565979
COL18A1	0.360927	0.0424108	0.565979
DAGLA	-0.360921	0.0424145	0.565979
FCGR2B	0.36091	0.0424213	0.565979
PLXNB1	-0.360712	0.0425428	0.565979
RSL1D1	-0.360636	0.0425898	0.565979
LIPT1	-0.360603	0.0426103	0.565979
EPS15L1	0.360567	0.0426322	0.565979
SALL2	-0.360405	0.0427325	0.565979
M6PR	-0.36032	0.0427851	0.565979
UBE2E1	-0.360252	0.0428271	0.565979
RAB35	0.36025	0.0428284	0.565979
ZNF568	-0.360249	0.0428289	0.565979
CXCR1	0.360147	0.0428919	0.565979
ZNF614	-0.360139	0.042897	0.565979
BIN2	0.360139	0.0428971	0.565979
RSL24D1	-0.360092	0.0429259	0.565979
TRAFD1	0.359992	0.0429885	0.565979
TFEB	0.359941	0.0430196	0.565979
CDC42	0.359918	0.0430343	0.565979
CAP1	0.359856	0.0430729	0.565979
SDCBP	0.359688	0.0431775	0.565979
TIMM8A	-0.359677	0.0431844	0.565979
CUL4A	-0.359652	0.0431999	0.565979
BCL9L	-0.359542	0.0432682	0.565979
RFXAP	-0.359513	0.0432865	0.565979
RPL23P8	-0.3595	0.0432945	0.565979
WAS	0.359223	0.043468	0.565979
GOLGA8H	-0.359205	0.0434788	0.565979
MBOAT7	0.359197	0.043484	0.565979
IL10RB	0.35915	0.0435138	0.565979
KIF1C	0.359109	0.0435394	0.565979
NPEPPS	0.359108	0.0435397	0.565979
DAP	0.359084	0.0435549	0.565979
IFITM3	0.358936	0.0436481	0.565979
PDLIM2	0.358881	0.0436826	0.565979
GPD1L	-0.358864	0.0436934	0.565979
ADK	-0.358801	0.043733	0.565979
DGCR2	0.358647	0.0438295	0.565979
WLS	0.358605	0.0438561	0.565979
KATNAL1	-0.358601	0.0438587	0.565979
RAB8A	0.358593	0.043864	0.565979
RBM5	0.358588	0.0438673	0.565979
RWDD3	-0.358577	0.0438742	0.565979
SCARF1	0.35851	0.043916	0.565979
GBP6	0.358364	0.0440084	0.565979
RPL39	-0.358324	0.0440338	0.565979
FAM167A	-0.358281	0.0440612	0.565979
PIF1	0.358227	0.0440952	0.565979
ZNF275	-0.358129	0.0441575	0.565979
LRRC25	0.357951	0.0442707	0.565979
SECTM1	0.357948	0.0442722	0.565979
AFG3L2	-0.357918	0.0442913	0.565979
COX11	-0.357846	0.0443371	0.565979
POLE	-0.357827	0.0443491	0.565979
KCNQ5	-0.357719	0.0444182	0.565979
HSF4	0.357703	0.0444285	0.565979
ZBP1	0.35746	0.0445836	0.565979
NIPA1	-0.357455	0.0445866	0.565979
RNASEL	0.357361	0.0446469	0.565979
IRS1	-0.357313	0.0446778	0.565979
GIN1	-0.3572	0.0447498	0.565979
PHLPP2	-0.357184	0.0447599	0.565979
ZNF234	-0.357138	0.0447897	0.565979
ATP6AP1	0.357055	0.0448427	0.565979
PLEKHO2	0.356886	0.0449514	0.565979
EIF3E	-0.356793	0.0450112	0.565979
IMPA2	0.356656	0.0450994	0.565979
AKIRIN2	0.356634	0.0451137	0.565979
ABCD3	-0.356623	0.0451207	0.565979
CWC27	-0.356612	0.0451281	0.565979
TAP2	0.356467	0.0452215	0.565979
ATP5MPL	-0.35646	0.0452263	0.565979
RALB	0.356406	0.0452611	0.565979
TOMM7	-0.35635	0.0452972	0.565979
MED25	0.356345	0.045301	0.565979
KLRC4	-0.356239	0.0453692	0.565979
RRP15	-0.356222	0.0453807	0.565979
COMMD6	-0.35619	0.045401	0.565979
PRCC	0.356124	0.045444	0.565979
RXRB	0.356073	0.0454772	0.565979
PARP9	0.356008	0.0455191	0.565979
GUSBP14	-0.355983	0.0455356	0.565979
LTB4R	0.355972	0.0455426	0.565979
NPC2	0.355961	0.0455501	0.565979
AZU1	-0.355887	0.0455983	0.565979
RADX	-0.355883	0.0456007	0.565979
JRK	-0.355876	0.0456054	0.565979
MTMR8	-0.355802	0.0456532	0.565979
LIMK1	0.355746	0.0456902	0.565979
RASSF5	0.355689	0.045727	0.565979
MRPS31	-0.355685	0.0457297	0.565979
ARHGAP25	0.355648	0.0457541	0.565979
GNB2	0.355632	0.0457643	0.565979
ABCC4	-0.355607	0.0457805	0.565979
FAM124B	0.355595	0.0457884	0.565979
CIDEB	0.355529	0.0458314	0.565979
SVIP	-0.35549	0.0458567	0.565979
SEC14L1	0.355477	0.0458654	0.565979
TIAM1	-0.355345	0.0459521	0.565979
TMIE	-0.355295	0.0459847	0.565979
TYK2	0.355204	0.0460441	0.565979
CXCR2	0.355186	0.0460559	0.565979
ADAMTSL5	0.355152	0.0460784	0.565979
ADGRE5	0.355132	0.0460913	0.565979
STAP1	-0.35506	0.0461391	0.565979
ZNF341	0.355056	0.0461418	0.565979
INPP5K	0.355048	0.0461464	0.565979
AATK	0.355029	0.046159	0.565979
FKBP1AP1	0.354916	0.0462333	0.565979
MXRA7	0.354898	0.0462451	0.565979
MOB3A	0.354795	0.0463131	0.565979
ZSCAN26	-0.354762	0.0463352	0.565979
DNAJC8	-0.35476	0.046336	0.565979
KPNB1	0.354706	0.046372	0.565979
CCNT2-AS1	-0.354658	0.0464037	0.565979
FLOT1	0.354583	0.0464532	0.565979
LASP1	0.354569	0.0464623	0.565979
FAM118A	-0.354556	0.0464709	0.565979
MTX1	0.354538	0.0464831	0.565979
AOC2	0.354493	0.0465129	0.565979
NR6A1	0.354403	0.0465722	0.565979
PNRC1	0.354327	0.0466222	0.565979
PFAS	-0.354297	0.0466424	0.565979
NECAB2	0.354275	0.0466567	0.565979
CNPY2	-0.354233	0.0466846	0.565979
CEACAM3	0.35421	0.0467003	0.565979
FAM49A	0.354184	0.0467173	0.565979
IGSF6	0.353922	0.0468913	0.565979
GPLD1	-0.353918	0.0468942	0.565979
HLA-L	0.353854	0.0469367	0.565979
MX2	0.353742	0.0470111	0.565979
RHOA	0.353655	0.0470694	0.565979
EPHA4	-0.353634	0.0470833	0.565979
TADA2A	-0.353629	0.0470868	0.565979
RSRC1	-0.353616	0.0470957	0.565979
USP45	-0.353589	0.0471134	0.565979
ZNHIT2	-0.353574	0.0471238	0.565979
MYOM1	0.353552	0.0471384	0.565979
ZNF225	-0.353525	0.047156	0.565979
C4BPA	0.353411	0.0472325	0.565979
C14orf119	0.353367	0.0472618	0.565979
GUCA1B	0.353208	0.0473685	0.565979
CDK18	-0.353158	0.0474018	0.565979
IL10RB-DT	0.353144	0.0474113	0.565979
ZNF17	-0.353133	0.0474189	0.565979
MAPKAP1	0.35308	0.0474547	0.565979
MRPL13	-0.352955	0.0475382	0.565979
IMPDH1	0.352884	0.0475864	0.565979
PSMG4	-0.352671	0.0477297	0.565979
TMEM91	0.352648	0.0477457	0.565979
C1QB	0.352646	0.0477471	0.565979
FAM210A	-0.352567	0.0477999	0.565979
TMEM243	-0.352511	0.0478377	0.565979
CD300LF	0.352486	0.0478548	0.565979
LOC374443	-0.352471	0.0478654	0.565979
GDF11	-0.352377	0.0479288	0.565979
GABPB2	-0.352316	0.0479703	0.565979
FAM160A2	0.352314	0.0479713	0.565979
SCO1	-0.352158	0.0480772	0.565979
LOC606724	0.352143	0.0480871	0.565979
EIF4H	0.352116	0.048106	0.565979
DYNLRB1	0.352082	0.0481288	0.565979
FAM219A	0.352057	0.0481456	0.565979
SEC61A2	0.351992	0.0481902	0.565979
IST1	0.351942	0.0482238	0.565979
ALDH4A1	-0.351915	0.0482422	0.565979
HACD3	-0.351607	0.0484527	0.565979
PLS1	-0.351556	0.0484872	0.565979
PTPN6	0.35143	0.0485735	0.565979
MAEA	0.351386	0.0486039	0.565979
PTPRN2	0.351385	0.0486041	0.565979
OSBPL1A	0.351348	0.0486294	0.565979
TBX19	0.351287	0.0486713	0.565979
SPN	-0.351168	0.048753	0.565979
SRP72	-0.351157	0.0487608	0.565979
DEGS1	0.35113	0.0487789	0.565979
H2AC19	0.351121	0.0487851	0.565979
BCL3	0.351092	0.0488055	0.565979
CRBN	-0.351073	0.0488182	0.565979
CHD6	-0.351064	0.0488247	0.565979
HERPUD1	0.351032	0.0488463	0.565979
SERPING1	0.350941	0.0489091	0.565979
LIN37	0.350848	0.0489734	0.565979
ATP6V0D1	0.350844	0.0489757	0.565979
NDFIP2	-0.350831	0.0489846	0.565979
MKNK2	0.350608	0.0491388	0.565979
SEMA4D	0.35054	0.0491856	0.565979
DEF8	0.350439	0.0492555	0.565979
RNF130	0.35032	0.0493382	0.565979
YEATS4	-0.350315	0.0493417	0.565979
IARS1	-0.350283	0.0493634	0.565979
SAP18	0.350276	0.0493689	0.565979
RPS6KA1	0.350238	0.0493948	0.565979
DARS1	-0.350196	0.0494242	0.565979
FCGR2A	0.35015	0.0494562	0.565979
LYRM1	0.350142	0.0494616	0.565979
PGGHG	0.350101	0.0494902	0.565979
RPS25	-0.350081	0.049504	0.565979
GALNS	0.350018	0.0495475	0.565979
CCNK	0.350018	0.0495477	0.565979
TADA2B	0.350015	0.0495495	0.565979
MSRB2	0.349886	0.0496395	0.565979
BASP1	0.349874	0.0496478	0.565979
LRP10	0.349862	0.0496565	0.565979
ZNF44	-0.349827	0.0496806	0.565979
QPCT	0.34978	0.0497135	0.565979
HDDC2	-0.349778	0.0497145	0.565979
GABARAPL1	0.349752	0.0497326	0.565979
RBM23	0.349715	0.0497587	0.565979
SLC22A18	0.349635	0.0498144	0.565979
FANCA	0.349632	0.0498166	0.565979
GLIPR2	0.349617	0.0498271	0.565979
EMC7	0.349576	0.0498561	0.565979
ATF1	-0.349558	0.0498682	0.565979
PPP1R3D	0.349404	0.0499759	0.565979
SLC9A3	-0.349376	0.0499959	0.565979
GNG7	0.349353	0.050012	0.565979
SOX4	-0.349328	0.0500297	0.565979
ROPN1L	0.349243	0.0500888	0.565979
FAM49B	0.349232	0.0500965	0.565979
ADGRD1	-0.349227	0.0501005	0.565979
MYO6	-0.3491	0.0501892	0.565979
CALM1	0.348978	0.0502753	0.565979
BBS7	-0.348944	0.0502989	0.565979
GUSBP4	-0.348874	0.0503485	0.565979
ZBTB40	-0.348798	0.0504016	0.565979
WDR1	0.348757	0.0504311	0.565979
MVP	0.348659	0.0505	0.565979
CWF19L1	0.348655	0.050503	0.565979
NOC3L	-0.348593	0.0505464	0.565979
MRNIP	-0.348572	0.0505613	0.565979
HLA-F	0.34851	0.0506055	0.565979
CYB5A	-0.348452	0.0506465	0.565979
USP46	-0.348324	0.0507367	0.565979
SOD2	0.348308	0.0507481	0.565979
ICAM1	0.34827	0.050775	0.565979
TNFRSF1A	0.348212	0.0508161	0.565979
ING1	0.348203	0.0508226	0.565979
TMEM68	-0.348098	0.0508971	0.565979
TINF2	0.348024	0.05095	0.565979
GTPBP8	-0.34793	0.0510167	0.565979
UCHL5	-0.347816	0.0510977	0.565979
FLJ20021	0.347784	0.0511211	0.565979
IP6K1	0.347774	0.0511279	0.565979
ZNF480	-0.347769	0.0511314	0.565979
TXK	-0.347744	0.0511492	0.565979
MRPS25	-0.347736	0.0511552	0.565979
MDFIC	-0.347636	0.0512262	0.565979
SZRD1	0.347628	0.0512324	0.565979
EFHD2	0.347528	0.0513035	0.565979
ZNF75D	-0.347526	0.0513048	0.565979
HSD17B11	0.347476	0.0513406	0.565979
ABHD16A	0.347328	0.0514464	0.565979
PRR14	0.347219	0.0515251	0.565979
CAPZB	0.34721	0.0515316	0.565979
NFYC	0.347133	0.0515868	0.565979
RFX2	0.34707	0.0516317	0.565979
FAM171A1	-0.346883	0.0517661	0.565979
RPL41	-0.346791	0.0518323	0.565979
HDHD2	-0.34679	0.0518336	0.565979
N4BP3	-0.346761	0.0518546	0.565979
ANKK1	-0.346728	0.0518783	0.565979
POLG2	-0.346632	0.0519472	0.565979
PTPRM	-0.346613	0.051961	0.565979
ZNF621	-0.346588	0.0519791	0.565979
GBP5	0.346347	0.0521536	0.565979
CCDC50	-0.346296	0.0521902	0.565979
PARVG	0.346231	0.0522373	0.565979
UST	-0.346214	0.0522501	0.565979
DEDD	0.345927	0.0524582	0.565979
IK	0.345909	0.0524714	0.565979
CKAP4	0.34583	0.0525291	0.565979
RASGRF2	-0.345681	0.0526378	0.565979
RBM22	0.345634	0.052672	0.565979
JMY	-0.345633	0.0526728	0.565979
CLN8	-0.345582	0.0527102	0.565979
RASSF2	0.345523	0.0527529	0.565979
PBXIP1	0.345495	0.0527732	0.565979
PAN2	-0.34538	0.0528579	0.565979
GNAI3	0.345375	0.052861	0.565979
HIC2	-0.345286	0.0529264	0.565979
PKD1P1	-0.345286	0.0529268	0.565979
TNIP1	0.345263	0.052943	0.565979
TIMM23	-0.345165	0.0530151	0.565979
CLEC4E	0.345114	0.0530525	0.565979
FBXO6	0.345101	0.0530619	0.565979
ALMS1	-0.344964	0.0531631	0.565979
COTL1	0.344926	0.0531911	0.565979
IFITM1	0.344907	0.053205	0.565979
SAP30BP	0.344874	0.0532289	0.565979
TSC22D3	0.344807	0.0532781	0.565979
MAGEE1	-0.344681	0.0533711	0.565979
ABI2	-0.344643	0.0533991	0.565979
PANX2	0.344629	0.0534096	0.565979
RGL3	0.344593	0.0534366	0.565979
FAM53C	0.344575	0.0534493	0.565979
BRI3	0.344567	0.0534558	0.565979
TAPBP	0.344429	0.0535578	0.565979
LRWD1	0.3444	0.053579	0.565979
TPP2	-0.34424	0.0536973	0.565979
FAS	0.344236	0.0537002	0.565979
MYO1F	0.344219	0.0537133	0.565979
ZNF195	-0.344201	0.0537261	0.565979
MCUR1	-0.344099	0.053802	0.565979
KLHDC8B	0.344044	0.0538426	0.565979
ZNF670	-0.344034	0.05385	0.565979
ADGRE3	0.343997	0.0538775	0.565979
MYO7B	0.34393	0.0539278	0.565979
PFN1	0.343842	0.0539931	0.565979
TPT1	-0.343841	0.0539942	0.565979
NUDT12	-0.343832	0.0540008	0.565979
ME3	0.343816	0.0540128	0.565979
TCTN2	-0.343811	0.054016	0.565979
POLR1B	-0.343769	0.0540472	0.565979
MAFF	0.343677	0.054116	0.565979
MRPS28	-0.343677	0.0541163	0.565979
BCL10	0.343537	0.0542205	0.565979
ZSCAN12	-0.343525	0.0542298	0.565979
ANKRD13D	0.343515	0.0542368	0.565979
RASSF3	0.343457	0.0542804	0.565979
ABHD5	0.343424	0.0543048	0.565979
PPP1R15A	0.343295	0.0544016	0.565979
LINC00115	-0.34328	0.0544125	0.565979
ARHGAP27P1	0.343172	0.0544937	0.565979
LSP1	0.34307	0.0545704	0.565979
PI3	0.343062	0.054576	0.565979
SDF2	0.343039	0.0545939	0.565979
GEMIN4	-0.342959	0.0546538	0.565979
CACNA1A	0.342822	0.0547571	0.565979
TMCC1	0.342811	0.0547652	0.565979
FITM2	-0.342634	0.0548984	0.565979
ZMYM1	-0.34247	0.055022	0.565979
ZNF618	-0.342469	0.055023	0.565979
PLEKHG2	-0.342445	0.0550413	0.565979
PPIL2	-0.342421	0.0550592	0.565979
PLEKHG5	-0.34238	0.0550902	0.565979
RPS15A	-0.342354	0.0551099	0.565979
TCIRG1	0.342323	0.0551338	0.565979
SLC39A7	0.342297	0.0551528	0.565979
IFT46	-0.342282	0.0551648	0.565979
LOC101929709	0.342276	0.0551688	0.565979
RPGRIP1L	-0.34227	0.0551733	0.565979
FCGR2C	0.342258	0.0551825	0.565979
MAP1LC3B2	0.342082	0.0553162	0.565979
ZNF483	-0.342058	0.0553347	0.565979
P2RY13	0.342011	0.0553697	0.565979
ZNF3	-0.341978	0.0553947	0.565979
ACP1	-0.341966	0.0554043	0.565979
SNRPD2	-0.341858	0.0554862	0.565979
CARMIL1	-0.341778	0.0555475	0.565979
LILRB5	0.341713	0.0555965	0.565979
CHST15	0.341699	0.0556077	0.565979
NID1	-0.341659	0.0556378	0.565979
SIAH2	0.341642	0.0556508	0.565979
JAML	0.341619	0.0556688	0.565979
VAV2	-0.341559	0.0557144	0.565979
RPL30	-0.341524	0.0557408	0.565979
CLYBL	-0.341441	0.0558046	0.565979
PTTG1IP	0.341435	0.0558088	0.565979
MUC8	0.341286	0.0559228	0.565979
CALHM2	-0.341278	0.0559288	0.565979
LAMTOR4	0.341269	0.055936	0.565979
CCDC153	0.341036	0.0561148	0.565979
GATB	-0.341034	0.0561156	0.565979
SCAND2P	-0.340992	0.0561485	0.565979
IP6K2	0.340984	0.0561542	0.565979
MAST4	-0.340973	0.0561629	0.565979
LSM5	-0.34094	0.0561881	0.565979
MIS18A	-0.340875	0.0562378	0.565979
CLIC5	-0.340807	0.0562907	0.565979
DUSP7	-0.340803	0.0562938	0.565979
FMO5	-0.340738	0.0563435	0.565979
USP3	0.340672	0.0563942	0.565979
SERBP1	-0.340667	0.0563984	0.565979
PSMB10	0.340587	0.0564598	0.565979
KCNK6	0.340551	0.0564879	0.565979
RPF2	-0.340544	0.0564935	0.565979
TRABD2A	-0.340479	0.056543	0.565979
APBB1IP	0.340381	0.056619	0.565979
TPRG1	-0.340359	0.0566359	0.565979
RASGRP4	0.34034	0.0566506	0.565979
HSF5	-0.340337	0.0566529	0.565979
ATOX1	0.340198	0.0567607	0.565979
TDRD7	0.34014	0.0568059	0.565979
UBASH3A	-0.340133	0.0568112	0.565979
MARK2	0.340106	0.056832	0.565979
HSPA6	0.340088	0.0568457	0.565979
SLFNL1-AS1	-0.340083	0.0568498	0.565979
TMEM120A	0.33997	0.0569376	0.565979
PGM1	0.339951	0.0569524	0.565979
ZNF330	-0.339946	0.0569564	0.565979
ACOT4	-0.339924	0.056973	0.565979
PGK1	0.339899	0.0569929	0.565979
SIPA1L1	0.339827	0.0570483	0.565979
MTRR	-0.339764	0.0570972	0.565979
ABCB4	-0.339744	0.0571134	0.565979
SOCS6	-0.339699	0.0571482	0.565979
DNAJC10	-0.339691	0.057154	0.565979
PFKFB4	0.339624	0.0572067	0.565979
ZNF778	-0.33957	0.0572489	0.565979
PPP6R2	0.339541	0.0572709	0.565979
STX3	0.33947	0.0573267	0.565979
MALSU1	0.33943	0.0573579	0.565979
LOC105371932	-0.339421	0.057365	0.565979
CRY1	-0.339407	0.0573759	0.565979
NCF4	0.339338	0.0574296	0.565979
CCDC189	0.339334	0.0574331	0.565979
PSEN1	0.339253	0.0574962	0.565979
HLA-G	0.339253	0.0574964	0.565979
ANO8	-0.339199	0.0575384	0.565979
UBE2D3	0.339137	0.0575868	0.565979
COA7	-0.339109	0.0576086	0.565979
SYNGAP1	-0.339027	0.0576736	0.565979
KLHL21	0.339005	0.0576906	0.565979
MRPS21	-0.338965	0.057722	0.565979
ZSWIM9	0.338914	0.0577619	0.565979
GSK3A	0.338855	0.0578082	0.565979
DEF6	0.33885	0.0578126	0.565979
ZNF512B	-0.338843	0.0578176	0.565979
SUGP2	-0.3388	0.0578517	0.565979
FUT8-AS1	-0.338761	0.0578821	0.565979
APBA2	-0.338635	0.0579817	0.565979
NDUFS4	-0.338571	0.0580318	0.565979
DZIP3	-0.338472	0.0581101	0.565979
SRSF8	-0.338436	0.058138	0.565979
P2RX1	0.338435	0.0581393	0.565979
RTN4	0.338323	0.0582272	0.565979
RARA	0.338069	0.0584288	0.565979
PEAK3	0.338043	0.0584489	0.565979
VPS9D1-AS1	-0.337966	0.0585104	0.565979
SNAI3	0.337862	0.0585924	0.565979
IGLV2-8	0.337792	0.0586487	0.565979
RIPK2	0.337791	0.0586496	0.565979
ALDH6A1	-0.337776	0.0586613	0.565979
RYR1	-0.33772	0.0587056	0.565979
GEMIN8	-0.337685	0.0587335	0.565979
SRSF7	-0.337663	0.0587513	0.565979
UNC50	-0.33766	0.0587531	0.565979
NDUFA5	-0.337653	0.0587593	0.565979
RBCK1	0.337643	0.0587672	0.565979
IFIT2	0.337622	0.0587834	0.565979
CRISPLD2	0.337608	0.0587947	0.565979
CLCC1	-0.337604	0.0587978	0.565979
SLC25A16	-0.337587	0.0588113	0.565979
LRP8	-0.337565	0.0588292	0.565979
MTMR14	0.337438	0.0589304	0.565979
CYTH2	0.337348	0.0590023	0.565979
IL6R	0.337336	0.0590121	0.565979
COIL	-0.337328	0.0590184	0.565979
CIITA	-0.337258	0.0590737	0.565979
RAB5C	0.337245	0.0590848	0.565979
FASTKD1	-0.337214	0.0591092	0.565979
GEMIN6	-0.337184	0.0591332	0.565979
BRF2	0.337168	0.0591459	0.565979
BORCS8	0.337058	0.0592339	0.565979
IKBKG	0.337043	0.0592463	0.565979
GLE1	0.33682	0.0594252	0.565979
MTHFD1L	-0.336702	0.0595198	0.565979
MYADM	0.336694	0.0595263	0.565979
SNAPC5	-0.336671	0.0595445	0.565979
THOC3	-0.336611	0.0595931	0.565979
ORMDL1	-0.336547	0.0596444	0.565979
GRB2	0.336517	0.0596684	0.565979
ZSWIM8	0.336478	0.0596998	0.565979
DNAJC24	-0.33642	0.0597472	0.565979
ZNF761	-0.336397	0.0597656	0.565979
H3C4	0.336397	0.0597656	0.565979
TRAV17	-0.336366	0.0597908	0.565979
CCDC17	0.336251	0.0598829	0.565979
HAUS4	0.336167	0.0599516	0.565979
NUP210	-0.336157	0.059959	0.565979
TNFRSF10C	0.33605	0.0600461	0.565979
POLDIP3	0.336038	0.0600554	0.565979
ZNF652	0.336023	0.0600675	0.565979
GRK2	0.335878	0.0601851	0.565979
FFAR2	0.335847	0.0602108	0.565979
MRPL35	-0.3358	0.0602486	0.565979
REXO2	-0.335784	0.0602612	0.565979
ZNF551	-0.335676	0.0603489	0.565979
ZNF880	-0.335609	0.0604037	0.565979
GINM1	0.335578	0.0604289	0.565979
SRP14-AS1	-0.335476	0.0605117	0.565979
LRRC1	-0.33547	0.060517	0.565979
SLC9A3R1	0.335448	0.0605349	0.565979
ARHGAP27	0.335284	0.0606688	0.565979
PDXDC1	-0.33527	0.0606801	0.565979
EPM2A	-0.335254	0.0606934	0.565979
BCL11B	-0.335184	0.0607499	0.565979
INAFM1	0.335129	0.0607949	0.565979
HSF2	-0.335057	0.0608538	0.565979
LOC653653	-0.33494	0.0609503	0.565979
VPS8	0.334922	0.0609646	0.565979
TNFRSF11A	-0.334872	0.0610058	0.565979
IQCB1	-0.334862	0.0610136	0.565979
MIA2	0.334658	0.0611814	0.565979
MRPL28	0.334483	0.0613252	0.565979
ADGRG3	0.334252	0.0615153	0.565979
HAL	0.334023	0.0617046	0.565979
GLT1D1	0.333907	0.0618003	0.565979
GPANK1	0.333833	0.0618617	0.565979
DIMT1	-0.333831	0.0618641	0.565979
HSP90AA1	-0.333616	0.0620419	0.565979
RPL35	-0.333613	0.0620448	0.565979
ACTR1A	0.333603	0.0620533	0.565979
EEF1A1	-0.333586	0.0620668	0.565979
LRG1	0.333561	0.0620882	0.565979
MIDN	0.333543	0.062103	0.565979
AGTRAP	0.333437	0.062191	0.565979
GABARAPL2	0.333437	0.0621911	0.565979
COL8A2	-0.333436	0.062192	0.565979
DISP1	-0.333349	0.062264	0.565979
MRPL15	-0.333332	0.0622781	0.565979
CALCRL	-0.333275	0.0623259	0.565979
C11orf68	0.333256	0.0623416	0.565979
EBAG9	-0.333251	0.0623455	0.565979
RPS27L	-0.333213	0.062378	0.565979
PRUNE1	0.333154	0.0624269	0.565979
TBXAS1	0.333142	0.062437	0.565979
SH2B2	0.332959	0.0625896	0.565979
TGFB1	0.332904	0.062636	0.565979
DOCK4	0.332853	0.0626781	0.565979
MORN1	-0.332739	0.062774	0.565979
ARHGAP35	-0.332707	0.0628012	0.565979
COX7B	-0.332606	0.0628854	0.565979
DNTTIP1	0.332571	0.0629152	0.565979
SBDS	-0.332563	0.0629215	0.565979
OASL	0.332554	0.0629295	0.565979
G6PD	0.33248	0.0629912	0.565979
ACAD11	-0.332463	0.0630055	0.565979
TJP3	-0.332367	0.0630866	0.565979
SH3YL1	-0.332364	0.0630892	0.565979
SUB1	-0.332321	0.0631256	0.565979
SFT2D1	0.332288	0.0631533	0.565979
ZNF300	-0.332271	0.0631673	0.565979
ERF	0.332229	0.0632024	0.565979
SLC40A1	0.332226	0.0632052	0.565979
ZNF815P	-0.332148	0.0632708	0.565979
TUBB4B	0.332077	0.0633307	0.565979
401884	-0.332068	0.0633384	0.565979
FASTKD2	-0.331933	0.0634524	0.565979
CAMKK1	0.331876	0.0635011	0.565979
PTX3	-0.331869	0.0635071	0.565979
CDKN2D	0.33185	0.0635229	0.565979
POLR2K	-0.33179	0.0635737	0.565979
PANK2	0.331729	0.0636249	0.565979
RGPD3	-0.331722	0.0636313	0.565979
WWP2	0.331719	0.0636336	0.565979
SPI1	0.331714	0.0636383	0.565979
CA4	0.331661	0.0636832	0.565979
ALKBH8	-0.331646	0.0636956	0.565979
MPPE1	0.33164	0.0637008	0.565979
UPF3B	-0.331585	0.0637474	0.565979
SDK2	-0.331486	0.0638311	0.565979
GMIP	0.331478	0.0638384	0.565979
BCAP31	0.33145	0.0638624	0.565979
TMCC3	0.331422	0.0638861	0.565979
NUMBL	0.331394	0.0639093	0.565979
MRPL45	-0.331366	0.0639338	0.565979
AMIGO2	-0.33129	0.0639984	0.565979
RBM10	0.331224	0.0640544	0.565979
PHF11	0.331169	0.0641013	0.565979
ATG13	0.33116	0.0641087	0.565979
SLC46A1	-0.331156	0.0641119	0.565979
NAGK	0.33115	0.0641173	0.565979
PDE1B	0.331117	0.0641459	0.565979
SOWAHD	0.331099	0.064161	0.565979
FCHSD1	0.331075	0.0641813	0.565979
SYNJ2BP	-0.331059	0.0641953	0.565979
EXOSC2	-0.331053	0.0642	0.565979
MMP25	0.331043	0.0642089	0.565979
ALDH1B1	-0.330949	0.064289	0.565979
PPP2R2A	0.330909	0.0643231	0.565979
SH3BGRL3	0.330908	0.064324	0.565979
TULP3	-0.330819	0.0644002	0.565979
DTX2	0.330687	0.0645126	0.565979
ZNF189	-0.330587	0.0645989	0.565979
AMZ2P1	-0.330563	0.0646194	0.565979
TGM3	0.330458	0.0647095	0.565979
UBR2	0.330448	0.0647184	0.565979
FAM102B	-0.330421	0.0647411	0.565979
CORO1A	0.330358	0.0647953	0.565979
CDIPT	0.330353	0.0647997	0.565979
ZNF213	0.33032	0.0648279	0.565979
PMP22	0.330307	0.0648389	0.565979
GAB2	0.330289	0.0648544	0.565979
THAP9-AS1	-0.330258	0.0648812	0.565979
PPT1	0.33025	0.0648882	0.565979
SRA1	0.33016	0.0649658	0.565979
MAN1C1	-0.330102	0.0650154	0.565979
SH3BP2	0.330096	0.0650207	0.565979
MRPS22	-0.32981	0.0652673	0.565979
ASXL1	-0.329797	0.0652787	0.565979
ERH	-0.329796	0.0652795	0.565979
DOCK10	-0.329796	0.0652799	0.565979
BORA	-0.329792	0.0652835	0.565979
ARAP1	0.32979	0.0652852	0.565979
USB1	0.329743	0.0653255	0.565979
MRPL11	-0.329731	0.0653362	0.565979
NFYB	-0.329728	0.0653381	0.565979
NSUN6	-0.329722	0.0653441	0.565979
MED21	-0.32971	0.0653541	0.565979
CCNI	0.329619	0.0654325	0.565979
NFIL3	0.329517	0.0655217	0.565979
AIMP1	-0.329504	0.0655326	0.565979
LCP1	0.32947	0.0655617	0.565979
COCH	-0.329468	0.0655636	0.565979
STK19	0.32946	0.065571	0.565979
TMEM181	-0.329428	0.0655981	0.565979
PPM1M	0.329428	0.0655983	0.565979
UPRT	-0.329395	0.0656274	0.565979
SPNS2	0.329379	0.0656409	0.565979
PODXL2	0.329369	0.0656499	0.565979
ASB8	0.329352	0.0656641	0.565979
FMNL1	0.329336	0.0656785	0.565979
TMEM220	-0.329289	0.0657196	0.565979
KLRC2	-0.329133	0.0658547	0.565979
ABCG1	0.329108	0.0658766	0.565979
CBX1	0.329082	0.0658997	0.565979
DHRS4L1	-0.329009	0.0659629	0.565979
BAZ1B	-0.329006	0.0659656	0.565979
SCYL1	0.328933	0.066029	0.565979
ZFP62	-0.328887	0.0660691	0.565979
ARID5B	-0.328844	0.0661069	0.565979
CD37	0.328776	0.0661664	0.565979
PSMD10	-0.328761	0.0661793	0.565979
SETD9	-0.328714	0.0662201	0.565979
ZNF236	-0.328544	0.0663687	0.565979
TRMT10C	-0.328503	0.066405	0.565979
ZNF639	-0.32845	0.0664511	0.565979
PFDN5	-0.328392	0.0665025	0.565979
KIAA1324	0.328344	0.0665447	0.565979
MAP2K3	0.328268	0.0666116	0.565979
OVGP1	-0.328242	0.0666338	0.565979
ZNF197	-0.328033	0.0668182	0.565979
CEP76	-0.328031	0.0668196	0.565979
TKT	0.328022	0.0668279	0.565979
EEF1B2	-0.327876	0.0669562	0.565979
CSAD	0.327866	0.0669646	0.565979
ZNF501	-0.327848	0.0669806	0.565979
NUB1	0.32783	0.066997	0.565979
STAT3	0.32782	0.0670053	0.565979
CSF3R	0.327663	0.0671441	0.565979
SMAP2	0.327623	0.0671793	0.565979
JRKL	-0.327369	0.0674045	0.565979
VNN3	0.327363	0.0674094	0.565979
DCHS1	-0.32733	0.0674388	0.565979
ARIH2	-0.327321	0.0674471	0.565979
BDH1	-0.32709	0.0676521	0.565979
NEURL2	-0.327073	0.067667	0.565979
CSF2RA	0.327033	0.0677024	0.565979
CAMSAP2	-0.326995	0.0677367	0.565979
NGDN	-0.326915	0.0678081	0.565979
MMS22L	-0.326904	0.0678176	0.565979
TOR1B	0.326837	0.0678774	0.565979
NMI	0.326815	0.0678967	0.565979
ACOX1	0.326793	0.0679166	0.565979
MICAL3	-0.326791	0.0679182	0.565979
LDLRAD4	-0.326761	0.0679449	0.565979
ZNF721	-0.326693	0.0680058	0.565979
ALG10	-0.326645	0.0680488	0.565979
RIPK3	0.32664	0.0680527	0.565979
DNAJB6	0.326629	0.0680631	0.565979
LOC407835	0.326579	0.0681077	0.565979
SMIM25	0.326577	0.0681093	0.565979
SNAP29	0.326568	0.0681177	0.565979
TRANK1	0.326562	0.0681226	0.565979
PSMC6	-0.326537	0.0681453	0.565979
COQ8B	0.326532	0.0681498	0.565979
EBF4	-0.326488	0.0681885	0.565979
ZFP14	-0.326402	0.068266	0.565979
CCNDBP1	0.32637	0.0682947	0.565979
SAP30L	0.326357	0.068306	0.565979
NMT2	-0.326351	0.0683116	0.565979
GSDMD	0.326227	0.0684226	0.565979
SLC7A6OS	-0.326093	0.0685428	0.565979
MGRN1	0.326093	0.0685432	0.565979
TIMP2	0.326049	0.0685825	0.565979
LINC01355	-0.326032	0.0685974	0.565979
ITPRIP	0.325962	0.0686608	0.565979
RCAN1	-0.325935	0.0686852	0.565979
CTSA	0.325891	0.0687247	0.565979
B4GALT5	0.325848	0.0687631	0.565979
ZNF793	-0.325824	0.0687845	0.565979
SNRPB2	-0.325779	0.0688258	0.565979
CERS5	0.32575	0.0688514	0.565979
MBNL2	-0.32573	0.0688696	0.565979
CAMKK2	0.325669	0.0689244	0.565979
ECE1	0.325568	0.0690161	0.565979
RETREG2	0.325507	0.0690705	0.565979
RASA3	-0.325441	0.0691307	0.565979
ZNF682	-0.325421	0.0691482	0.565979
ZMYM4	-0.325396	0.0691713	0.565979
CNTLN	-0.325384	0.0691821	0.565979
LILRB2	0.325384	0.0691822	0.565979
TSNARE1	-0.325258	0.0692965	0.565979
ZADH2	-0.325156	0.0693884	0.565979
GRIPAP1	0.325091	0.0694479	0.565979
KIAA1586	-0.325081	0.0694568	0.565979
TC2N	-0.325045	0.0694889	0.565979
HADHB	0.324951	0.0695745	0.565979
UTP15	-0.324933	0.0695909	0.565979
HPSE	0.324932	0.0695921	0.565979
GZMA	-0.32493	0.0695938	0.565979
ADAR	0.324907	0.0696148	0.565979
LIMK2	0.324843	0.0696728	0.565979
NAF1	-0.324785	0.0697255	0.565979
RPARP-AS1	-0.324756	0.0697518	0.565979
DDX10	-0.324716	0.0697882	0.565979
ARFGEF2	-0.324695	0.0698075	0.565979
SP110	0.324659	0.0698399	0.565979
NKAPP1	-0.324644	0.0698537	0.565979
YKT6	0.32462	0.0698756	0.565979
CEP63	0.324587	0.0699059	0.565979
MAP3K3	0.324571	0.0699208	0.565979
MARCKS	0.324564	0.0699267	0.565979
SQSTM1	0.324546	0.0699431	0.565979
SMARCD2	0.324531	0.0699566	0.565979
ZCCHC17	-0.324414	0.0700639	0.565979
RECQL4	-0.324402	0.0700746	0.565979
ORAI2	0.324336	0.0701349	0.565979
ATR	-0.32433	0.0701407	0.565979
CYB5R4	0.32426	0.0702047	0.565979
RAB11FIP1	0.324232	0.0702299	0.565979
COX16	-0.324201	0.0702587	0.565979
UNC13D	0.324117	0.0703352	0.565979
N4BP1	0.324108	0.0703442	0.565979
SENCR	0.324099	0.0703518	0.565979
ADGRA2	-0.324094	0.0703569	0.565979
RIC3	-0.324016	0.070428	0.565979
ARID5A	0.32398	0.0704615	0.565979
RCAN3	-0.32395	0.0704887	0.565979
HDAC5	0.32393	0.0705067	0.565979
IL23A	-0.323827	0.0706014	0.565979
REC8	0.323784	0.0706414	0.565979
ARFGAP2	0.32378	0.0706445	0.565979
MAN2A2	0.323776	0.0706482	0.565979
PIK3CD-AS1	0.32375	0.0706723	0.565979
ZNF420	-0.323747	0.0706755	0.565979
MBP	0.32374	0.070682	0.565979
ESYT2	-0.323732	0.0706894	0.565979
MKNK1	0.323723	0.0706977	0.565979
NIP7	-0.323705	0.0707137	0.565979
CFAP44	-0.32366	0.0707557	0.565979
ZC3H14	-0.323598	0.0708124	0.565979
TNFRSF1B	0.323514	0.0708896	0.565979
GMEB2	0.323505	0.070898	0.565979
PPP4R1	0.323376	0.0710167	0.565979
SASH3	0.323316	0.0710722	0.565979
EFEMP2	0.323231	0.0711513	0.565979
NTNG2	0.323169	0.0712086	0.565979
TOM1	0.323161	0.0712158	0.565979
CALM3	0.323154	0.0712224	0.565979
LILRA6	0.323044	0.0713242	0.565979
FDX1	-0.322984	0.0713796	0.565979
FGR	0.32297	0.0713923	0.565979
CDK5RAP1	-0.322968	0.0713946	0.565979
RTN2	0.322926	0.0714339	0.565979
GALNT11	-0.32286	0.0714947	0.565979
TTC13	-0.322792	0.0715575	0.565979
ZFY	-0.32279	0.0715595	0.565979
SYNE3	-0.322743	0.0716034	0.565979
UBAP1	0.322616	0.0717214	0.565979
ST20	0.32261	0.0717273	0.565979
PLK3	0.322586	0.0717498	0.565979
SLC22A1	0.322577	0.0717574	0.565979
DNHD1	-0.322559	0.0717747	0.565979
SLC43A2	0.322456	0.0718708	0.565979
RPL21	-0.322365	0.0719556	0.565979
DBN1	0.322235	0.072077	0.565979
CD302	-0.322158	0.0721485	0.565979
DUSP1	0.322116	0.0721877	0.565979
RBM12	-0.322073	0.0722278	0.565979
BEND3	-0.322019	0.0722783	0.565979
NFE2	0.32201	0.0722869	0.565979
GNB1	0.321938	0.0723548	0.565979
APEX1	-0.321903	0.0723868	0.565979
PLCXD2	-0.321898	0.0723923	0.565979
OAF	-0.321862	0.0724258	0.565979
RPL7L1	-0.321859	0.0724285	0.565979
ERMAP	-0.321811	0.0724735	0.565979
KLHL20	-0.321764	0.0725175	0.565979
RALY	0.32175	0.0725308	0.565979
RAD1	-0.321699	0.0725786	0.565979
AKT3	-0.321646	0.0726282	0.565979
ARAF	0.321642	0.0726324	0.565979
POLR1A	-0.321616	0.072657	0.565979
UBTD2	-0.321584	0.0726866	0.565979
TXLNG	-0.321543	0.0727248	0.565979
ZNF277	-0.321453	0.0728102	0.565979
NFKB2	0.321363	0.0728946	0.565979
AHNAK	-0.321338	0.0729185	0.565979
SUPT4H1	0.321226	0.0730236	0.565979
DGKE	-0.321171	0.0730761	0.565979
NCSTN	0.321162	0.0730838	0.565979
RPS29	-0.321161	0.0730848	0.565979
GUCY1A1	0.321132	0.0731123	0.565979
OS9	0.321117	0.0731268	0.565979
SLC11A1	0.321109	0.0731342	0.565979
DBNDD1	-0.321076	0.0731654	0.565979
BMS1P2	-0.321028	0.0732103	0.565979
ELP2	-0.321027	0.0732115	0.565979
ZNF169	-0.320874	0.0733564	0.565979
KBTBD3	-0.320856	0.0733733	0.565979
MED8	0.320844	0.0733848	0.565979
WDR60	-0.32084	0.073389	0.565979
RNF31	0.320819	0.0734089	0.565979
NLGN3	0.320775	0.0734499	0.565979
CCT6A	-0.320692	0.0735291	0.565979
ALOX5	0.320633	0.0735851	0.565979
NLRC3	-0.320566	0.0736486	0.565979
BCKDHB	-0.320512	0.0737002	0.565979
GSN	0.320496	0.0737154	0.565979
HERC5	0.320242	0.073957	0.565979
WDR35	-0.320173	0.0740226	0.565979
RBKS	-0.320107	0.0740853	0.565979
ATXN7L3	0.320063	0.0741271	0.565979
ANXA1	-0.320041	0.074148	0.565979
TRIM74	-0.320012	0.0741757	0.565979
RNF227	-0.319967	0.0742186	0.565979
C12orf49	-0.319952	0.0742332	0.565979
ZNF890P	-0.319917	0.0742671	0.565979
MXD3	0.319834	0.0743464	0.565979
SNX27	0.319833	0.0743469	0.565979
DYRK2	-0.319827	0.0743533	0.565979
AKT1	0.319756	0.0744208	0.565979
DNAJB5	0.31975	0.0744269	0.565979
DPF2	0.319736	0.0744401	0.565979
KRR1	-0.319695	0.0744796	0.565979
HS3ST3B1	-0.319672	0.0745014	0.565979
SLFN11	-0.319664	0.0745094	0.565979
DOK4	0.319626	0.0745455	0.565979
TDP2	0.319577	0.0745927	0.565979
PHKA2	0.319552	0.0746162	0.565979
EAF2	-0.319468	0.0746968	0.565979
LOC100130992	-0.319461	0.0747036	0.565979
TTC1	0.319396	0.0747666	0.565979
CLEC2D	-0.319364	0.0747972	0.565979
TMEM182	-0.3193	0.0748583	0.565979
TTF2	-0.319292	0.0748659	0.565979
PARP14	0.319262	0.0748948	0.565979
LYN	0.319254	0.0749027	0.565979
PACSIN2	0.319234	0.0749216	0.565979
ZNF860	-0.319225	0.0749308	0.565979
ABHD17C	-0.319137	0.0750154	0.565979
SPTBN1	-0.319081	0.075069	0.565979
TWF2	0.319061	0.0750884	0.565979
RAB31	0.319021	0.0751275	0.565979
TUFT1	0.319014	0.0751337	0.565979
PLPP1	-0.318902	0.0752419	0.565979
R3HDM4	0.318809	0.0753318	0.565979
TMEM222	0.318705	0.0754328	0.565979
ACER2	-0.318656	0.0754802	0.565979
IL34	0.318635	0.0755	0.565979
JHY	-0.318552	0.0755807	0.565979
SCO2	0.318521	0.0756109	0.565979
ITPKC	0.31851	0.0756215	0.565979
ALDOA	0.318418	0.07571	0.565979
EXOSC1	-0.318369	0.0757582	0.565979
WSB2	0.318324	0.0758018	0.565979
SPIN4	-0.318322	0.0758041	0.565979
PCIF1	0.318321	0.0758044	0.565979
IFI6	0.318222	0.0759005	0.565979
ZNF692	0.318188	0.0759343	0.565979
PADI4	0.318068	0.0760506	0.565979
NAPA	0.318033	0.0760851	0.565979
STXBP2	0.318024	0.0760935	0.565979
KIF1C-AS1	0.31802	0.0760969	0.565979
E2F4	0.317983	0.0761337	0.565979
CDYL2	-0.317943	0.0761724	0.565979
PKD1P6	-0.317924	0.0761912	0.565979
UTP20	-0.317898	0.0762163	0.565979
HNMT	-0.317893	0.0762208	0.565979
C1orf109	-0.317888	0.0762263	0.565979
RYK	-0.317852	0.0762614	0.565979
RBPJ	0.317845	0.0762682	0.565979
ZDHHC7	0.317695	0.0764143	0.565979
EGLN1	0.317642	0.0764665	0.565979
NRDC	0.317563	0.0765437	0.565979
SNRPG	-0.31752	0.0765857	0.565979
PPWD1	-0.317457	0.0766476	0.565979
TM9SF2	0.31741	0.076693	0.565979
COMMD3	-0.317342	0.0767596	0.565979
BAG2	-0.317268	0.0768326	0.565979
MKKS	-0.317256	0.0768448	0.565979
NELL2	-0.317161	0.0769374	0.565979
CACUL1	0.317139	0.0769591	0.565979
SUMO1P3	-0.317088	0.0770093	0.565979
ITK	-0.317032	0.0770646	0.565979
SFMBT1	-0.316959	0.0771363	0.565979
NOP58	-0.316859	0.0772344	0.565979
MPO	-0.316809	0.0772841	0.565979
TMEM71	0.31672	0.077372	0.565979
NPL	0.316642	0.0774487	0.565979
PRPF4	0.316598	0.0774923	0.565979
TMBIM1	0.316585	0.0775046	0.565979
NMD3	-0.316563	0.077527	0.565979
SMU1	0.31644	0.0776487	0.565979
DIABLO	0.3164	0.0776884	0.565979
SYNCRIP	-0.316365	0.0777231	0.565979
ALPK1	0.316348	0.0777396	0.565979
KIAA0513	0.31633	0.0777573	0.565979
DGAT2	0.316265	0.077822	0.565979
TRBJ1-3	-0.316245	0.0778413	0.565979
LIMD2	0.316196	0.0778905	0.565979
ZNF141	-0.316143	0.0779429	0.565979
101927595	-0.316139	0.0779471	0.565979
RPL9	-0.316135	0.0779507	0.565979
UPK3B	0.316129	0.077957	0.565979
SLC45A3	0.316089	0.0779965	0.565979
BCKDK	0.315996	0.0780883	0.565979
ECHDC2	-0.315993	0.0780914	0.565979
RAB5IF	0.315956	0.0781287	0.565979
ADAMTSL4	0.315955	0.0781298	0.565979
TBL1X	0.315866	0.0782182	0.565979
APOBR	0.315856	0.0782275	0.565979
HBS1L	-0.315855	0.0782293	0.565979
TRAF3IP1	-0.315731	0.0783528	0.565979
ATG2A	0.315705	0.0783779	0.565979
FFAR3	0.315638	0.0784448	0.565979
RCN2	-0.315605	0.0784778	0.565979
PPP1R7	0.315577	0.0785055	0.565979
UCKL1	-0.315571	0.0785121	0.565979
ME2	0.315568	0.0785152	0.565979
SPPL3	0.31555	0.0785325	0.565979
ZNF229	-0.315533	0.0785504	0.565979
HSDL2	0.315501	0.0785818	0.565979
GK5	-0.31549	0.0785931	0.565979
CARF	-0.315353	0.0787301	0.565979
SNORD31	-0.315283	0.0788002	0.565979
KPTN	0.315275	0.0788073	0.565979
LYSMD2	0.315247	0.0788353	0.565979
TPPP	-0.315186	0.0788966	0.565979
NDUFA6	-0.315101	0.0789818	0.565979
CBLB	-0.31508	0.0790026	0.565979
SCART1	-0.315057	0.0790258	0.565979
RUBCNL	0.315	0.0790829	0.565979
RASA4	-0.314989	0.0790946	0.565979
CCDC59	-0.314983	0.0791006	0.565979
TRIO	-0.314877	0.0792065	0.565979
HGS	0.31476	0.0793248	0.565979
TMEM14A	-0.314705	0.07938	0.565979
ARL11	0.314687	0.0793975	0.565979
EVI2B	0.314665	0.0794197	0.565979
APOM	0.314643	0.0794421	0.565979
DDX3Y	-0.314621	0.0794647	0.565979
FUBP1	-0.314613	0.0794721	0.565979
ITGB3BP	-0.314566	0.0795193	0.565979
COPS2	-0.31453	0.0795562	0.565979
LDLRAD3	-0.314497	0.0795897	0.565979
ZNF367	-0.314459	0.079628	0.565979
400863	-0.314431	0.0796559	0.565979
CFLAR	0.314429	0.0796575	0.565979
RPIA	-0.314325	0.0797627	0.565979
CEBPZ	-0.314301	0.0797868	0.565979
ZMYND15	0.314297	0.0797915	0.565979
CAPN10	-0.314289	0.0797988	0.565979
LYPLA2	0.314266	0.0798228	0.565979
CERS2	0.314252	0.0798366	0.565979
GANC	-0.314221	0.0798677	0.565979
MTERF4	-0.314211	0.0798778	0.565979
RGS19	0.314207	0.0798823	0.565979
GPRASP1	-0.31412	0.0799697	0.565979
AGER	0.314076	0.0800145	0.565979
POGLUT3	-0.313996	0.0800956	0.565979
SLC66A1	0.313961	0.0801317	0.565979
PPIL1	-0.313949	0.0801438	0.565979
NPM1	-0.313825	0.0802697	0.565979
ITFG1	0.313756	0.0803389	0.565979
PSMD14	-0.313737	0.0803582	0.565979
DLG3	-0.313711	0.0803848	0.565979
NCR3LG1	-0.313679	0.080418	0.565979
ZNF829	-0.313638	0.0804595	0.565979
PSD4	0.313606	0.0804917	0.565979
MATR3	-0.313581	0.0805167	0.565979
CAMK4	-0.313577	0.0805212	0.565979
BDP1	-0.313569	0.0805291	0.565979
ZNF91	-0.313533	0.0805661	0.565979
MIS12	-0.313429	0.0806722	0.565979
ITGB2-AS1	0.313347	0.0807558	0.565979
SLFN5	-0.313308	0.080795	0.565979
HNRNPA1P10	-0.313301	0.0808026	0.565979
RDH13	-0.313265	0.0808394	0.565979
DFFA	-0.313177	0.0809292	0.565979
STARD9	-0.313097	0.0810112	0.565979
DOK1	0.313059	0.0810499	0.565979
STX10	0.313024	0.0810851	0.565979
DAAM1	-0.312995	0.0811148	0.565979
TPRKB	-0.312979	0.0811312	0.565979
TOR1AIP1	0.31293	0.0811815	0.565979
ITGB1	-0.312918	0.0811935	0.565979
FAM156A	-0.312884	0.0812292	0.565979
KDM6B	0.312864	0.0812489	0.565979
TMEM267	-0.312856	0.0812577	0.565979
TST	0.312833	0.0812812	0.565979
TPCN1	-0.31278	0.0813355	0.565979
ZFP90	-0.312728	0.0813888	0.565979
IBA57	-0.312722	0.0813948	0.565979
NUCKS1	-0.312714	0.0814031	0.565979
FXR1	-0.312624	0.081495	0.565979
CEP135	-0.312617	0.0815027	0.565979
C9orf85	-0.312612	0.0815079	0.565979
RAE1	0.312557	0.0815639	0.565979
SLC31A2	0.312546	0.0815753	0.565979
ANKS6	-0.312545	0.0815763	0.565979
HSPG2	-0.312374	0.0817521	0.565979
B3GNT9	0.312369	0.081758	0.565979
CROCCP2	-0.312363	0.0817636	0.565979
MS4A7	-0.312328	0.0817997	0.565979
ENKD1	0.312312	0.0818164	0.565979
GSE1	-0.312304	0.0818248	0.565979
ATP5MGL	-0.312294	0.0818345	0.565979
OXER1	0.312243	0.0818875	0.565979
LOC105371430	-0.312238	0.0818927	0.565979
CRTC3	-0.31221	0.0819213	0.565979
SEMA4F	-0.312122	0.0820125	0.565979
PRPF39	-0.312112	0.0820222	0.565979
BNIP1	-0.31211	0.0820249	0.565979
FAM161B	-0.312103	0.0820318	0.565979
NQO2	0.312015	0.0821232	0.565979
ETS1	-0.312006	0.0821319	0.565979
PRKACA	0.312003	0.0821356	0.565979
NDUFS2	0.311998	0.0821401	0.565979
DOCK9	-0.311959	0.0821811	0.565979
IKBIP	0.311954	0.0821863	0.565979
RMDN3	-0.31192	0.0822206	0.565979
ANP32C	0.311882	0.0822598	0.565979
NUDT15	-0.311836	0.0823078	0.565979
ZZZ3	-0.311798	0.082347	0.565979
RCC2	-0.311779	0.0823668	0.565979
CDR2	-0.311764	0.0823827	0.565979
DNAJA4	-0.311711	0.0824374	0.565979
C2orf42	0.311636	0.0825154	0.565979
MIR4453HG	-0.311627	0.0825247	0.565979
GADD45B	0.311601	0.082551	0.565979
PAQR8	-0.311493	0.0826635	0.565979
PPP1CA	0.311482	0.0826744	0.565979
TBC1D9B	-0.311464	0.082693	0.565979
ARMC7	0.31132	0.0828433	0.565979
ZNF546	-0.31128	0.0828843	0.565979
SDSL	0.311248	0.0829182	0.565979
MARCHF5	0.311246	0.0829198	0.565979
MICB	0.311244	0.0829221	0.565979
ATP5ME	-0.311174	0.0829946	0.565979
IMMP1L	-0.31109	0.0830822	0.565979
CASP8	0.311078	0.0830947	0.565979
CNTRL	-0.311062	0.0831114	0.565979
ISG20	0.311062	0.0831114	0.565979
KAT6B	-0.311062	0.0831123	0.565979
NPTN	0.310985	0.0831918	0.565979
EHHADH	-0.310983	0.0831945	0.565979
CCDC28A	0.310893	0.0832885	0.565979
MTSS1	-0.310881	0.083301	0.565979
IDS	0.310849	0.0833341	0.565979
FZD6	-0.310765	0.0834215	0.565979
USP24	-0.31076	0.0834267	0.565979
RER1	0.310637	0.0835559	0.565979
NOLC1	-0.3106	0.0835948	0.565979
DENND5A	0.310554	0.0836427	0.565979
GIMAP1	-0.310468	0.0837329	0.565979
TAF11	-0.310432	0.0837708	0.565979
ATP6V1H	0.310403	0.0838009	0.565979
[truncated: 11,559 more rows]
